# Supplementary material for: Structural and functional studies of S-adenosyl-L-methionine binding proteins: a ligand-centric approach
Source: BMC Struct Biol. 2013 Apr 25;13:6. doi: 10.1186/1472-6807-13-6 (PMC3662625; doi:10.1186/1472-6807-13-6)
Supplement: Additional file 1: Table S1 — Results of ligand-centric analysis for fold type I. [file 1472-6807-13-6-S1.xlsx]

## Sheet: Fold I general info
Table S1	Results of ligand-centric analysis for fold type I
	Temperature Factors <80Å2
	is indicated by ü and >80Å2
	by û and the residues
	are highlighted in red
PIRSF	UniProtKB AC	Representative protein PDB ID	Temperature Factors	PDB IDs	Resolution	Pfam Domain Architecture	Ligand ID	SCOP Class	SCOP Fold	LigFold	Fold Type	Topology	Topological Class	Topological sub-class	Sugar Pucker	Representative PDB ID	Site Rules	Taxonomy
SF000384	O55239	2I62	ü	2IIP; 3ROD; 1HNN; 1N7I; 1N7J; 1YZ3; 2AN3; 2AN4; 2AN5; 2G70; 2G71; 2G72; 2G8N; 2OBF; 2ONY; 2ONZ; 2OPB; 3HCA; 3HCB; 3HCC; 3HCD; 3HCE; 3HCF; 3KPJ; 3KPU; 3KPV; 3KPW; 3KPY; 3KQM; 3KQO; 3KQP; 3KQQ; 3KQS; 3KQT; 3KQV; 3KQW; 3KQY; 3KR0; 3KR1; 3KR2; 4DM3; 2I62; 2A14	1.8	PF01234	SAH	Alpha and beta proteins (a/b)	S-adenosyl-L-methionine-dependent methyltransferases	S-adenosyl-L-methionine-dependent methyltransferases_Ib	Fold I	6754123	Class I	Class Ib	C1'-exo	2I62	Y/F 26, Y 21, Y/H 70, D 86, D 143, V 144	E=150, B=0, A=0, V=0, O=14
SF000385	P13255	1XVA	ü	1R74; 2AZT; 1BHJ; 1D2C; 1D2G; 1D2H; 1KIA; 1NBH; 1NBI; 1XVA; 2IDJ; 2IDK; 3THR; 3THS; 1R8X; 1R8Y	2.2	PF08242	SAM	Alpha and beta proteins (a/b)	S-adenosyl-L-methionine-dependent methyltransferases	S-adenosyl-L-methionine-dependent methyltransferases_Ib	Fold I	6754123	Class I	Class Ib	C1'-exo	1XVA	Y 33, D 70, S 139, P 187, Y 242	E=77, B=30, A=4, V=0, O=0
SF000392	Q58435	3GRR	ü	3UZU; 3FYC; 3FYD; 3GRR; 3GRU; 3GRV; 3GRY; 2H1R; 1ZQ9; 3TQS; 3FTC; 3FTD; 3FTE; 3FTF; 3R9X; 1QYR; 3TPZ; 4ADV; 3FUT; 3FUU; 3FUV; 3FUW; 3FUX; 1QAM; 1QAN; 1QAO; 1QAQ; 2ERC; 1YUB	1.8	PF00398	SAH	Alpha and beta proteins (a/b)	S-adenosyl-L-methionine-dependent methyltransferases	S-adenosyl-L-methionine-dependent methyltransferases_Ia	Fold I	3214576	Class I	Class Ia	C2'-endo	3GRR	L/I 13, G 40, E 59, D 84, N 101	E=62, B=659, A=36, V=0, O=10
SF000398	P04043	2DPM	ü	2DPM; 1Q0S; 1Q0T; 1YF3; 1YFJ; 1YFL; 2G1P; 2ORE	1.8	PF02086	SAM	Alpha and beta proteins (a/b)	S-adenosyl-L-methionine-dependent methyltransferases	S-adenosyl-L-methionine-dependent methyltransferases_Ia	Fold I	3214576	Class I	Class Ia	C1'-exo	2DPM	W/Y 17, K 21, D 62, D 194	E=2, B=2232, A=46, V=54, O=18
SF000401	Q84BQ9	2NXE	ü	3GRZ; 1UFK; 2NXC; 2NXE; 2NXJ; 2NXN; 2ZBP; 2ZBQ; 2ZBR; 3CJQ; 3CJR; 3CJS; 3CJT; 3EGV	1.75	PF06325	SAM	Alpha and beta proteins (a/b)	S-adenosyl-L-methionine-dependent methyltransferases	S-adenosyl-L-methionine-dependent methyltransferases_Ib	Fold I	6754123	Class I	Class Ib	C1'-exo	2NXE	T 107, G 128, L 134, D 149, N 191,	E=7, B=3449, A=0, V=0, O=9
SF000402	P23192	1G60	ü	1BOO; 2ZIE; 2ZIF; 2ZIG; 1G60; 1EG2; 1NW5; 1NW6; 1NW7; 1NW8	1.74	PF01555	SAM	Alpha and beta proteins (a/b)	S-adenosyl-L-methionine-dependent methyltransferases	S-adenosyl-L-methionine-dependent methyltransferases_Ig	Fold I	1762354	Class I	Class Ig	C1'-exo	1G60	D/E 241, S/T 223, T/S 225, K/F/Y 197	E=0, B=487, A=31, V=34, O=12
SF000502	Q4DA73	3BWC	ü	1MJF; 3O4F; 1UIR; 3ANX; 2HTE; 2I7C; 2PSS; 2PT6; 2PT9; 2PWP; 3B7P; 2E5W; 2ZSU; 1IY9; 1XJ5; 2Q41; 3BWB; 3BWC; 2O05; 2O06; 2O07; 2O0L; 3RW9; 1INL; 1JQ3	2.3	PF01564	SAM	Alpha and beta proteins (a/b)	S-adenosyl-L-methionine-dependent methyltransferases	S-adenosyl-L-methionine-dependent methyltransferases_Ia	Fold I	3214576	Class I	Class Ia	C1'-exo	3BWC	Q/M 72, D/E 126, D 157, G 158	E=164, B=362, A=33, V=0, O=7
SF001194	O60344	2PXX	ü	3ZUK; 3DWB; 2YVC; 2PXX; 1DL9; 1DMT; 1QVD; 1R1H; 1R1I; 1R1J; 1Y8J; 2QPJ; 2YB9	1.3	PF05649:PF01431	SAH	Alpha and beta proteins (a/b)	S-adenosyl-L-methionine-dependent methyltransferases	S-adenosyl-L-methionine-dependent methyltransferases_Ib	Fold I	6754123	Class I	Class Ib	C1'-exo	2PXX	Y 30, W 41, G 66, K 130	E=111, B=301, A=5, V=0, O=7
SF003078	Q9LCY2	3G89	ü	1XDZ; 3G88; 3G89; 3G8A; 3G8B; 1JSX	1.5	PF02527	SAM	Alpha and beta proteins (a/b)	S-adenosyl-L-methionine-dependent methyltransferases	S-adenosyl-L-methionine-dependent methyltransferases_Ib	Fold I	6754123	Class I	Class Ib	C1'-exo	3G89	G 88, F 93, R 158	E=19, B=4040, A=0, V=0, O=13
SF003083	P95748	3PFG	ü	3PFG; 3PFH; 3PX2; 3PX3	1.35	PF08242	SAM	Alpha and beta proteins (a/b)	S-adenosyl-L-methionine-dependent methyltransferases	S-adenosyl-L-methionine-dependent methyltransferases_Ib	Fold I	6754123	Class I	Class Ib	C1'-exo	3PFG	A/G 58, E/D 79, D 101	E=0, B=23, A=1, V=0, O=0
SF003085	Q7D9R5	1L1E	ü	2FK7; 2FK8; 3HA3; 3HA5; 3HA7; 1L1E; 1TPY; 1KPI; 3HEM; 1KP9; 1KPG; 1KPH	2	PF02353	SAH	Alpha and beta proteins (a/b)	S-adenosyl-L-methionine-dependent methyltransferases	S-adenosyl-L-methionine-dependent methyltransferases_Ia	Fold I	3214576	Class I	Class Ia	C2'-endo	1L1E	Y 33, S/T 34, G 72, G 74, T 94, L/I 95, Q 99	E=215, B=3242, A=0, V=0, O=18
SF003726	P07617	1VPT	ü	1AV6; 1B42; 1BKY; 1EAM; 1EQA; 1JSZ; 1JTE; 1JTF; 1P39; 1V39; 1VP3; 1VP9; 1VPT; 2GA9; 2GAF; 2VP3; 3ER8; 3ER9; 3ERC; 3MAG; 3MCT; 4DCG	1.8	PF01358	SAM	Alpha and beta proteins (a/b)	S-adenosyl-L-methionine-dependent methyltransferases	S-adenosyl-L-methionine-dependent methyltransferases_Ia	Fold I	3214576	Class I	Class Ia	C1'-exo	1VPT	V/F 116, D 138, Q 39, Y 66, A 70, G 72, D 95, R 97	E=0, B=0, A=0, V=70, O=3
SF003728	P04298	2VDW	ü	2VDW	2.7	PF03291	SAH	Alpha and beta proteins (a/b)	S-adenosyl-L-methionine-dependent methyltransferases	S-adenosyl-L-methionine-dependent methyltransferases_Ib	Fold I	6754123	Class I	Class Ib	C1'-exo	2VDW	R 548, L 549, N 550, Y 555, K 573, D 598 ,G 600, A603	E=0, B=0, A=0, V=53, O=0
SF003817	P03314	3EVD	ü	1PJW; 3C6D; 3IXY; 2H0P; 3UAJ; 3UC0; 2PX2; 2PX4; 2PX5; 2PX8; 2PXA; 2PXC; 2V8O; 2WV9; 1SFK; 2HCN; 2HCS; 2HFZ; 2OF6; 2OY0; 2QEQ; 2R69; 1UZG; 2J7U; 2J7W; 3P8Z; 3P97; 3UZE; 1Z66; 2GG1; 2I69; 3IRC; 3IYW; 3LKZ; 2JQM; 2JV6; 1P58; 2B6B; 2WA1; 2WA2; 3IXX; 3UZV; 2HYL; 2I84; 2VBC; 2BHR; 2BMF; 2FOM; 3U1I; 3U1J; 2FP7; 2G05; 2G2G; 2GGV; 2IJO; 2P5P; 3E90; 3I50; 3UZQ; 1YKS; 1YMF; 3EVA; 3EVB; 3EVC; 3EVD; 3EVE; 3EV…	1.5	PF01003:PF01570:PF01004:PF00869:PF02832:PF00948:PF01005:PF01002:PF00949:PF00271:PF01350:PF01349:PF01728:PF00972	SAH	Alpha and beta proteins (a/b)	S-adenosyl-L-methionine-dependent methyltransferases	S-adenosyl-L-methionine-dependent methyltransferases_Ia	Fold I	3214576	Class I	Class Ia	C1'-exo	3EVD	S 2562, G 2592, W 2593, T 2610, D 2637, I/V 2638	E=0, B=0, A=0, V=3150, O=0
SF004016	P07132	2JHP	ü	2JH8; 2JH9; 2JHA; 2JHC; 2JHP	2.50	PF05059	SAH	Alpha and beta proteins (a/b)	S-adenosyl-L-methionine-dependent methyltransferases	S-adenosyl-L-methionine-dependent methyltransferases_Il	Fold I	6754123/3214576	Class I	Class Il	Sugar puckering information not available	2JHP		E=0, B=0, A=0, V=21, O=0
SF004486	Q9WZX6	1M6Y	ü	1M6Y; 1N2X; 1WG8	1.9	PF01795	SAH	Alpha and beta proteins (a/b)	S-adenosyl-L-methionine-dependent methyltransferases	S-adenosyl-L-methionine-dependent methyltransferases_Ia	Fold I	3214576	Class I	Class Ia	C1'-exo	1M6Y	H 8, G/V 37, H/Y 38, Y/F/S 82, D 103, Q/H 110	E=85, B=4287, A=0, V=0, O=15
SF004724	P0A8I5	3DXY	ü	3CKK; 1YZH; 3DXX; 3DXY; 3DXZ; 2VDU; 2VDV; 2FCA	1.5	PF02390	SAM	Alpha and beta proteins (a/b)	S-adenosyl-L-methionine-dependent methyltransferases	S-adenosyl-L-methionine-dependent methyltransferases_Ia	Fold I	3214576	Class I	Class Ia	C1'-exo	3DXY	G 71, E 94, D 121, A 122, F 141	E=73, B=632, A=0, V=0, O=9
SF004753	P36929	1SQF	ü	1J4F; 1SQF; 1SQG; 2YXL	2.1	PF01029:PF01189	SAM	Alpha and beta proteins (a/b)	S-adenosyl-L-methionine-dependent methyltransferases	S-adenosyl-L-methionine-dependent methyltransferases_Ia	Fold I	3214576	Class I	Class Ia	C1'-exo	1SQF	(C 254, A/C 255, A/G 256, P 257, G 258, G/S 259, K 260), D/E 277, D/H 303, D 322	E=2, B=793, A=20, V=0, O=7
SF004981	Q8DUW5	3LDF	ü	2AS0; 3C0K; 1WXW; 1WXX; 2CWW; 2B78; 3LDF	2.23	PF03602	SAH	Alpha and beta proteins (a/b)	S-adenosyl-L-methionine-dependent methyltransferases	S-adenosyl-L-methionine-dependent methyltransferases_Ia	Fold I	3214576	Class I	Class Ia	C1'-exo	3LDF	D/E 242; D/T/H 292	E=2, B=403, A=16, V=0, O=5
SF005461	P0C0R7	1EJ0	ü	1EIZ; 1EJ0; 3DOU; 2NYU	1.5	PF01728	SAM	Alpha and beta proteins (a/b)	S-adenosyl-L-methionine-dependent methyltransferases	S-adenosyl-L-methionine-dependent methyltransferases_Ia	Fold I	3214576	Class I	Class Ia	O4'-endo	1EJ0	G 63, W/F 65, D 83, D/N 99, D 124	E=312, B=1719, A=79, V=0, O=12
SF005739	O24529	1FP2	ü	2QYO; 1FP1; 1FPQ; 1TW2; 1TW3; 3I53; 3I58; 3I5U; 3I64; 3LST; 3REO; 1ZG3; 1ZGA; 1ZGJ; 1ZHF; 3P9C; 3P9I; 3P9K; 2IP2; 1QZZ; 1R00; 1XDS; 1XDU; 3GWZ; 3GXO; 1FP2; 1FPX; 1KYW; 1KYZ; 1NII	1.4	PF08100:PF00891	SAH	Alpha and beta proteins (a/b)	S-adenosyl-L-methionine-dependent methyltransferases	S-adenosyl-L-methionine-dependent methyltransferases_Ib	Fold I	6754123	Class I	Class Ib	C2'-endo	1FP2	D/E 219, R/L 220, G/A 196, D 239, M/A 240, K 253	E=1121, B=732, A=4, V=0, O=13
SF005841	Q739U3	3DUW	ü	2GPY; 3C3Y; 2AVD; 3TR6; 3C3P; 3CBG; 3NTV; 3R3H; 3DUL; 3DUW; 2HNK; 3DR5; 1SUI; 1SUS	1.2	PF01596	SAH	Alpha and beta proteins (a/b)	S-adenosyl-L-methionine-dependent methyltransferases	S-adenosyl-L-methionine-dependent methyltransferases_Ib	Fold I	6754123	Class I	Class Ib	C1'-exo	3DUW	G 66, E/D 90	E=122, B=346, A=6, V=0, O=3
SF005845	Q89Z59	2OKC	ü	3KHK; 2OKC; 2AR0; 2Y7C; 2Y7H; 3LKD	2.2	PF02384	SAM	Alpha and beta proteins (a/b)	S-adenosyl-L-methionine-dependent methyltransferases	S-adenosyl-L-methionine-dependent methyltransferases_Ib	Fold I	6754123	Class I	Class Ib	C1'-exo	2OKC	Q 151, Y 152, F 153, T 154, P 155, R 156, T 181, G 182, G 183, D 243, S 244	E=0, B=552, A=30, V=0, O=2
SF006004	P36979	3RFA	ü	3RF9; 3RFA	2.05	PF04055	SAM	Alpha and beta proteins (a/b)	S-adenosyl-L-methionine-dependent methyltransferases	S-adenosyl-L-methionine-dependent methyltransferases_If	Fold I	654321	Class I	Class If	C1'-exo	3RFA	H 235, S 233, S 211, E 180, G 179, F 131, W 311, N312	E=89, B=4075, A=6, V=3, O=13
SF006150	Q9UZR7	2JJQ	ü	3BT7; 2JJQ; 2VS1; 1UWV; 2BH2	1.8	PF01938	SAH	Alpha and beta proteins (a/b)	S-adenosyl-L-methionine-dependent methyltransferases	S-adenosyl-L-methionine-dependent methyltransferases_Ia	Fold I	3214576	Class I	Class Ia	C1'-exo	2JJQ	Q 252, Y/L/A 278, T/G 283, D/E 299,	E=56, B=995, A=9, V=1, O=16
SF006525	Q58952	3A27	ü	3A27; 3A25; 3A26; 3K6R; 2YX1; 2ZZM; 2ZZN; 3AY0	2	PF02475	SAM	Alpha and beta proteins (a/b)	S-adenosyl-L-methionine-dependent methyltransferases	S-adenosyl-L-methionine-dependent methyltransferases_Ib	Fold I	6754123	Class I	Class Ib	C1'-exo	3A27	S 80, R 87, E 127	E=0, B=0, A=49, V=0, O=0
SF006531	O59493	2EJU	ü	2DUL; 2EJT; 2EJU; 2YTZ; 3AXS; 3AXT	1.95	PF02005	SAH	Alpha and beta proteins (a/b)	S-adenosyl-L-methionine-dependent methyltransferases	S-adenosyl-L-methionine-dependent methyltransferases_Ib	Fold I	6754123	Class I	Class Ib	C4'-endo	2EJU	R 39, R 67, D 85,	E=3, B=18, A=50, V=0, O=0
SF006540	O28192	1NT2	ü	1FBN; 1G8S; 2IPX; 3ID5; 3ID6; 3PLA; 1PRY; 2NNW; 3NMU; 3NVK; 3NVM; 1G8A; 1NT2	2.9	PF01269	SAM	Alpha and beta proteins (a/b)	S-adenosyl-L-methionine-dependent methyltransferases	S-adenosyl-L-methionine-dependent methyltransferases_Ib	Fold I	6754123	Class I	Class Ib	O4'-endo	1NT2	K 42, (T 70, T/S 71), (E 88, Y/F 89), (D 113, A 114), D 133	E=381, B=0, A=113, V=0, O=4
SF006566	O59611	1WY7	ü	1NE2; 1WY7	2.2	PF06325	SAH	Alpha and beta proteins (a/b)	S-adenosyl-L-methionine-dependent methyltransferases	S-adenosyl-L-methionine-dependent methyltransferases_Ib	Fold I	6754123	Class I	Class Ib	O4'-endo	1WY7	Q 27, E/D 79, (D/E/N 105, V/I/A/F/L 106)	E=24, B=0, A=46, V=0, O=0
SF006610	Q8TZR3	1JG1	ü	1JG1; 1JG2; 1JG3; 1JG4; 1R18; 2YXE; 1VBF; 3LBF; 1DL5; 1I1N; 1KR5; 2PBF	1.2	PF01135	SAH	Alpha and beta proteins (a/b)	S-adenosyl-L-methionine-dependent methyltransferases	S-adenosyl-L-methionine-dependent methyltransferases_Ii	Fold I	7654123	Class I	Class Ii	C1'-exo	1JG1	E/D 87, G/S 89, E/D 111, D/E 138	E=53, B=362, A=30, V=0, O=9
SF006616	O31474	2GLU	ü	1VL5; 1XXL; 2GLU	2.91	PF08241	SAM	Alpha and beta proteins (a/b)	S-adenosyl-L-methionine-dependent methyltransferases	S-adenosyl-L-methionine-dependent methyltransferases_Ib	Fold I	6754123	Class I	Class Ib	C1'-exo	2GLU	D 66, A 67, A 94, E 95	E=6, B=130, A=2, V=0, O=4
SF009285	Q14353	3ORH	ü	3ORH; 1KHH; 1P1B; 1P1C; 1XCJ; 1XCL	1.86		SAH	Alpha and beta proteins (a/b)	S-adenosyl-L-methionine-dependent methyltransferases	S-adenosyl-L-methionine-dependent methyltransferases_Ib	Fold I	6754123	Class I	Class Ib	C1'-exo	3ORH	G 70, M 71, I 73, A 74, M 50, E 90, W 117, E/Q 118, D 135	E=49, B=0, A=0, V=0, O=0
SF009310	Q9AQ22	3OFK	ü	3OFJ; 3OFK	1.85	PF05401	SAH	Alpha and beta proteins (a/b)	S-adenosyl-L-methionine-dependent methyltransferases	S-adenosyl-L-methionine-dependent methyltransferases_Ib	Fold I	6754123	Class I	Class Ib	C2'-endo	3OFK	H 32, R 31, A 114, A 54, D73, V 74, I 99, D 98	E=0, B=34, A=0, V=0, O=0
SF009345	Q8DVL0	3LDG	ü	3LDG; 3K0B; 3LDU	1.96	PF01170	SAH	Alpha and beta proteins (a/b)	S-adenosyl-L-methionine-dependent methyltransferases	S-adenosyl-L-methionine-dependent methyltransferases_Ia	Fold I	3214576	Class I	Class Ia	C1'-exo	3LDG	Q 293, L 292, F 264, D 263, S 205, T 207, I 178
SF015570	Q9CCZ4	2UYQ	ü	2CKD; 2UYO; 2UYQ	1.8	PF04072	SAM	Alpha and beta proteins (a/b)	S-adenosyl-L-methionine-dependent methyltransferases	S-adenosyl-L-methionine-dependent methyltransferases_Ib	Fold I	6754123	Class I	Class Ib	C2'-endo	2UYQ	D 161, D 132, L 162
SF015732	Q8DSS3	3LBY	ü	3EEY; 3MTI; 3LBY	2	PF06962	SAH	Alpha and beta proteins (a/b)	S-adenosyl-L-methionine-dependent methyltransferases	S-adenosyl-L-methionine-dependent methyltransferases_Ia	Fold I	3214576	Class I	Class Ia	C1'-exo	3LBY	H/I 76, L/M 94,	E=0, B=133, A=0, V=0, O=0
SF015852	Q763K9	3FRI	ü	3LCU; 3LCV; 3B89; 3FRH; 3FRI; 3FZG	1.8	PF07091	SAH	Alpha and beta proteins (a/b)	S-adenosyl-L-methionine-dependent methyltransferases	S-adenosyl-L-methionine-dependent methyltransferases_Ib	Fold I	6754123	Class I	Class Ib	C1'-exo	3FRI	R/A 87, D 131, D/N 157, A/G 111, F/L 173, S/R 83	E=0, B=71, A=0, V=0, O=0
SF015894	P46580	3UA3	ü	3UA3; 3UA4	3	PF05185	SAH	Alpha and beta proteins (a/b)	S-adenosyl-L-methionine-dependent methyltransferases	S-adenosyl-L-methionine-dependent methyltransferases_Ic	Fold I	32145	Class I	Class Ic	C1'-exo	3UA3	G/Q 414, Y 376, E/D 450, Y 386, C 513	E=275, B=0, A=0, V=0, O=4
SF016106	Q7UAV7	2OYR	ü	2OYR; 2R6Z; 2PGX; 2PKW	2	PF04445	SAH	Alpha and beta proteins (a/b)	S-adenosyl-L-methionine-dependent methyltransferases	S-adenosyl-L-methionine-dependent methyltransferases_Ia	Fold I	3214576	Class I	Class Ia	C1'-exo	2OYR	S 154, S 153, R 101, D 102, D 171, E 117, A 152, R 118	E=0, B=156, A=0, V=0, O=4
SF016305	Q04081	1RJD	ü	3IEI; 3O7W; 3P71; 1RJD; 1RJE; 1RJF; 1RJG; 2OB1; 2OB2	1.8	PF04072	SAM	Alpha and beta proteins (a/b)	S-adenosyl-L-methionine-dependent methyltransferases	S-adenosyl-L-methionine-dependent methyltransferases_Ia	Fold I	3214576	Class I	Class Ia	C1'-exo	1RJD	R 81, G 105, (D/N 175, L/I/V/F 176), E 201	E=295, B=0, A=0, V=0, O=4
SF016616	P50135	2AOT	ü	1ICZ; 1JQD; 1JQE; 2AOT; 2AOU; 2AOV; 2AOW; 2AOX	1.9	PF08242	SAH	Alpha and beta proteins (a/b)	S-adenosyl-L-methionine-dependent methyltransferases	S-adenosyl-L-methionine-dependent methyltransferases_Ia	Fold I	3214576	Class I	Class Ia	C1'-exo	2AOT	G 60, E 89, Q 94, S 120, I 142	E=62, B=1, A=0, V=0, O=0
SF016958	Q9BV86	2EX4	ü	2EX4; 1XTP	1.75	PF05891	SAH	Alpha and beta proteins (a/b)	S-adenosyl-L-methionine-dependent methyltransferases	S-adenosyl-L-methionine-dependent methyltransferases_Ia	Fold I	3214576	Class I	Class Ia	C1'-exo	2EX4	G 69, R 74, (L/M 119, Q/E 120), Q 135	E=327, B=0, A=0, V=0, O=4
SF017269	Q9V1J7	3MB5	ü	2PWY; 1O54; 2YVL; 3LGA; 3LHD; 3MB5; 1I9G; 1YB2	1.6	PF08704	SAM	Alpha and beta proteins (a/b)	S-adenosyl-L-methionine-dependent methyltransferases	S-adenosyl-L-methionine-dependent methyltransferases_Ia	Fold I	3214576	Class I	Class Ia	C1'-exo	3MB5	V/I/L 77, S/T 104, A/S 106, L/V/M 107, D/E 125, D 169	E=227, B=418, A=110, V=0, O=2
SF017393	Q82L35	3GO4	ü	3GIW; 3GO4; 2QE6	1.8	PF04672	SAH	Alpha and beta proteins (a/b)	S-adenosyl-L-methionine-dependent methyltransferases	S-adenosyl-L-methionine-dependent methyltransferases_Ia	Fold I	3214576	Class I	Class Ia	C1'-exo	3GO4	G 85/ N/Q/S 61, R 62, Y/W 27, D 111, D/E/Q 138	E=0, B=94, A=0, V=0, O=0
SF017570	Q04089	1U2Z	ü	1M0R; 1U2Z	2.2	PF08123	SAH	Alpha and beta proteins (a/b)	S-adenosyl-L-methionine-dependent methyltransferases	S-adenosyl-L-methionine-dependent methyltransferases_Ib	Fold I	6754123	Class I	Class Ib	O4'-endo	1U2Z	L 375, (D 397, G 399), E/D 422, (S 459, F 460)	E=100, B=0, A=0, V=0, O=1
SF017790	Q9C5Q8	3HTX	ü	3HTX	3.1	PF00035:PF08242	SAH	Alpha and beta proteins (a/b)	S-adenosyl-L-methionine-dependent methyltransferases	S-adenosyl-L-methionine-dependent methyltransferases_Ib	Fold I	6754123	Class I	Class Ib	C1'-exo	3HTX	S/P/G 778, I/L/C 779, L/I/Q 795	E=6, B=0, A=0, V=0, O=0
SF017955	Q0WP12	3LCC	ü	3LCC	1.8	PF05724	SAH	Alpha and beta proteins (a/b)	S-adenosyl-L-methionine-dependent methyltransferases	S-adenosyl-L-methionine-dependent methyltransferases_Ib	Fold I	6754123	Class I	Class Ib	C1'-exo	3LCC	W/Y 40, D 95, G 74	E=12, B=35, A=0, V=0, O=0
SF018249	P36999	1P91	û	1P91	2.8	PF01209	SAM	Alpha and beta proteins (a/b)	S-adenosyl-L-methionine-dependent methyltransferases	S-adenosyl-L-methionine-dependent methyltransferases_Ib	Fold I	6754123	Class I	Class Ib	C3'-endo	1P91	Y/F 67, (E/T 96, G 97), H/Y 183	E=0, B=1632, A=0, V=0, O=4
SF018491	P25920	3MQ2	ü	3MQ2	1.69		SAH	Alpha and beta proteins (a/b)	S-adenosyl-L-methionine-dependent methyltransferases	S-adenosyl-L-methionine-dependent methyltransferases_Ib	Fold I	6754123	Class I	Class Ib	C1'-exo	3MQ2	E 88, A 87, S 107, G 32, L 102, D 55, T 191	E=0, B=5, A=0, V=0, O=0
SF018637	Q97PJ9	3KU1	ü	3KR9; 3KU1	3	PF04816	SAM	Alpha and beta proteins (a/b)	S-adenosyl-L-methionine-dependent methyltransferases	S-adenosyl-L-methionine-dependent methyltransferases_Ib	Fold I	6754123	Class I	Class Ib	C1'-exo	3KU1	A 91, R 5, G 23, E 46, G 75	E=0, B=1365, A=0, V=0, O=0
SF019019	O26249	1L3I	ü	2YXD; 1F38; 1KXZ; 1L3B; 1L3C; 1L3I	1.95	PF12847	SAH	Alpha and beta proteins (a/b)	S-adenosyl-L-methionine-dependent methyltransferases	S-adenosyl-L-methionine-dependent methyltransferases_Ia	Fold I	3214576	Class I	Class Ia	C1'-exo	1L3I	T/S 17, (T/S 44, G 45), D/E 62, A/V 91	E=0, B=36, A=19, V=0, O=3
SF021921	O26771	3FPJ	ü	3FPE; 3FPF; 3FPG; 3FPH; 3FPJ; 3O31	1.8	PF03059	SAM	Alpha and beta proteins (a/b)	S-adenosyl-L-methionine-dependent methyltransferases	S-adenosyl-L-methionine-dependent methyltransferases_Ib	Fold I	6754123	Class I	Class Ib	O4'-endo	3FPJ	Y 107, T/S 137, E/D 153, E/A/G 199
SF023956	O55060	2GB4	ü	1PJZ; 2BZG; 2H11; 2GB4; 3BGD; 3BGI	1.25	PF05724	SAH	Alpha and beta proteins (a/b)	S-adenosyl-L-methionine-dependent methyltransferases	S-adenosyl-L-methionine-dependent methyltransferases_Ib	Fold I	6754123	Class I	Class Ib	C1'-exo	2GB4	W 28, L/M 64, E 85, L/I 86, S/D/N 129, I/Y/F 130, R 147	E=80, B=403, A=0, V=0, O=1
SF026567	Q8Y6U9	2F8L	ü	2F8L	2.2	PF02384	SAM	Alpha and beta proteins (a/b)	S-adenosyl-L-methionine-dependent methyltransferases	S-adenosyl-L-methionine-dependent methyltransferases_Ia	Fold I	3214576	Class I	Class Ia	C1'-exo	2F8L	T 98, L 132, D/E 154, (D 180, G/S/A 181)	E=0, B=669, A=0, V=0, O=0
SF026922	A4GE70	2EFJ	ü	3B5I; 2EFJ; 1M6E; 2EG5	2	PF03492	SAH	Alpha and beta proteins (a/b)	S-adenosyl-L-methionine-dependent methyltransferases	S-adenosyl-L-methionine-dependent methyltransferases_Ib	Fold I	6754123	Class I	Class Ib	C1'-exo	2EFJ	Y 18, N 66, G 60, D 100, S/T 139, F/Y 140	E=200, B=8, A=0, V=0, O=0
SF028762	O43148	3BGV	ü	3BGV; 3EPP; 1IC3; 1RI1; 1RI2; 1RI3; 1RI4; 1RI5; 1Z3C; 2HV9	2.3	PF03291	SAH	Alpha and beta proteins (a/b)	S-adenosyl-L-methionine-dependent methyltransferases	S-adenosyl-L-methionine-dependent methyltransferases_Ib	Fold I	6754123	Class I	Class Ib	C1'-exo	3BGV	K 180, G 205, D 227, D 261, S/C 262, Q 284, F 285, V/S/C 286	E=218, B=0, A=0, V=0, O=2
SF028789	O67789	2E58	ü	2E58	2.5	PF05430	SAM	Alpha and beta proteins (a/b)	S-adenosyl-L-methionine-dependent methyltransferases	S-adenosyl-L-methionine-dependent methyltransferases	Fold I	3421567	Class I	ClassIm	C1'-exo	2E58	G/C 104, G 106, E 133, A 175, D 193	E=0, B=60, A=3, V=0, O=0
SF028798	Q8ZD36	3SGL	ü	3AWI; 2QY6; 3PVC; 3SGL	2.7	PF05430:PF01266	SAM	Alpha and beta proteins (a/b)	S-adenosyl-L-methionine-dependent methyltransferases	S-adenosyl-L-methionine-dependent methyltransferases	Fold I	34215687	Class I	ClassIn	C1'-exo	3SGL	V 157, D 156, L 102, E 101, E 64, N 72, L 71, T 69, D 178	E=0, B=202, A=0, V=0, O=4
SF033224	O85726	2BR4	û	2BM8; 2BM9; 2BR3; 2BR4; 2BR5	2.59	PF04989	SAM	Alpha and beta proteins (a/b)	S-adenosyl-L-methionine-dependent methyltransferases	S-adenosyl-L-methionine-dependent methyltransferases_Ia	Fold I	3214576	Class I	Class Ia	C1'-exo	2BR4	K/Q/H 65, G 89, S/G 95, D/E 116, D/A/S 138	E=0, B=52, A=0, V=0, O=0
SF034194	Q5LVY3	3IHT	ü	3IHT	1.8	PF12692	SAM	Alpha and beta proteins (a/b)	S-adenosyl-L-methionine-dependent methyltransferases	S-adenosyl-L-methionine-dependent methyltransferases_Ia	Fold I	3214576	Class I	Class Ia	C1'-exo	3IHT	G 51, R 52, E/D 70, R/W 71, D/E/N 90, D 112
SF034647	Q6N6X2	3E23	ü	3e+23	1.6	PF13489	SAM	Alpha and beta proteins (a/b)	S-adenosyl-L-methionine-dependent methyltransferases	S-adenosyl-L-methionine-dependent methyltransferases_Ib	Fold I	6754123	Class I	Class Ib	C1'-exo	3E23	G51, D/E 72, F 94	E=0, B=59, A=0, V=0, O=0
SF036811	Q5SII2	3M6W	ü	3M4X; 2FRX; 3M6U; 3M6V; 3M6W; 3M6X	1.3	PF01189	SAM	Alpha and beta proteins (a/b)	S-adenosyl-L-methionine-dependent methyltransferases	S-adenosyl-L-methionine-dependent methyltransferases_Ib	Fold I	6754123	Class I	Class Ib	C1'-exo	3M6W	A 109, E 133, D 177, P 112, R 138, G 113, G 114, L 115	E=0, B=153, A=0, V=0, O=4
SF036937	P25397	2XVM	ü	2XVA; 2XVM; 2I6G	1.48	PF03848	SAH	Alpha and beta proteins (a/b)	S-adenosyl-L-methionine-dependent methyltransferases	S-adenosyl-L-methionine-dependent methyltransferases_Ib	Fold I	6754123	Class I	Class Ib	C1'-exo	2XVM	R 43, N 44, D 59, G 38, T 102, K 60, L 87, D 86	E=0, B=17, A=0, V=0, O=3
SF037013	Q9WYV8	1NV8	ü	1T43; 2B3T; 1NV8; 1NV9; 1SG9; 1VQ1	2.2	PF05175	SAM	Alpha and beta proteins (a/b)	S-adenosyl-L-methionine-dependent methyltransferases	S-adenosyl-L-methionine-dependent methyltransferases_Ia	Fold I	3214576	Class I	Class Ia	C1'-exo	1NV8	G 129, D/E 151	E=17, B=730, A=0, V=0, O=7
SF037123	Q8TEK3	3QOW	ü	1NW3; 3QOW; 3QOX; 3SR4; 3SX0; 3UWP; 4EQZ; 4ER0	2.1	PF08123:PF02178(0-1)	SAM	Alpha and beta proteins (a/b)	S-adenosyl-L-methionine-dependent methyltransferases	S-adenosyl-L-methionine-dependent methyltransferases_Ia	Fold I	3214576	Class I	Class Ia	C1'-exo	3QOW	D 222, F 223, D 161, G 163, E 186, T 139	E=48, B=0, A=0, V=0, O=0
SF037127	Q63009	3Q7E	ü	1OR8; 1ORH; 1ORI; 3Q7E; 3R0Q; 1G6Q; 1WIR; 1X2P; 1F3L; 2OQB; 3B3F; 3B3G; 3B3J; 2V74; 2V7E; 2Y1W; 2Y1X; 2FYT; 3SMQ	2.2	PF08241	SAH	Alpha and beta proteins (a/b)	S-adenosyl-L-methionine-dependent methyltransferases	S-adenosyl-L-methionine-dependent methyltransferases_Id	Fold I	54123	Class I	Class Id	C1'-exo	3Q7E	R 54, G 78, S/C 79, E/D 100	E=224, B=2, A=0, V=0, O=4
SF037177	P22734	3U81	ü	1H1D; 1JR4; 1VID; 2CL5; 2ZLB; 2ZTH; 2ZVJ; 3A7D; 3HVH; 3HVI; 3HVJ; 3HVK; 3NW9; 3NWB; 3NWE; 3OE4; 3OE5; 3OZR; 3OZS; 3OZT; 3R6T; 3S68; 3U81; 3A7E; 3BWM; 3BWY	1.13	PF01596	SAH	Alpha and beta proteins (a/b)	S-adenosyl-L-methionine-dependent methyltransferases	S-adenosyl-L-methionine-dependent methyltransferases_Ib	Fold I	6754123	Class I	Class Ib	C1'-exo	3U81	Q 120, S/P 119, K 46, G 66, S 72, E 90, I/M 91, D 141	E=65, B=0, A=0, V=0, O=0
SF037236	P14385	1AQI	ü	1AQI; 1AQJ; 1G38; 2ADM; 2IBS; 2IBT; 2IH2; 2IH4; 2IH5; 2JG3; 2NP6; 2NP7	2.6	PF13659:PF12950	SAH	Alpha and beta proteins (a/b)	S-adenosyl-L-methionine-dependent methyltransferases	S-adenosyl-L-methionine-dependent methyltransferases_Ib	Fold I	6754123	Class I	Class Ib	C2'-endo	1AQI	E 71, D 89, F 90, N 105, P 106, Y 108	E=0, B=12, A=0, V=0, O=0
SF037350	Q86W50	2H00	ü	2H00	2	PF05971	SAH	Alpha and beta proteins (a/b)	S-adenosyl-L-methionine-dependent methyltransferases	S-adenosyl-L-methionine-dependent methyltransferases_Ib	Fold I	6754123	Class I	Class Ib	C1'-exo	2H00	R 47, N 147, G 73, E 96, T 127	E=111, B=0, A=0, V=0, O=0
SF037404	P13864	3PT9	ü	3EPZ; 3PTA; 3SWR; 3AV4; 3AV5; 3AV6; 3PT6; 3PT9; 4DA4	2.5	PF06464:PF12047:PF02008:PF01426:PF00145	SAH	Alpha and beta proteins (a/b)	S-adenosyl-L-methionine-dependent methyltransferases	S-adenosyl-L-methionine-dependent methyltransferases_Ib	Fold I	6754123	Class I	Class Ib	C1'-exo	3PT9	G 1153, L1154, E 1171, D/Y 1193	E=148, B=0, A=0, V=3, O=0
SF037566	Q5SKW0	3DMG	ü	2ZUL; 2ZWV; 3DMF; 3DMG; 3DMH; 2PJD	1.55	PF08468:PF05175	SAH	Alpha and beta proteins (a/b)	S-adenosyl-L-methionine-dependent methyltransferases	S-adenosyl-L-methionine-dependent methyltransferases_Ib	Fold I	6754123	Class I	Class Ib	C1'-exo	3DMG	S/T 216, G/A 241, E/D 262	E=0, B=167, A=0, V=0, O=5
SF037618	P75864	3V8V	ü	3V8V; 3V97	2.6	PF02926:PF01170:PF03602	SAM	Alpha and beta proteins (a/b)	S-adenosyl-L-methionine-dependent methyltransferases	S-adenosyl-L-methionine-dependent methyltransferases_Ia	Fold I	3214576	Class I	Class Ia	C1'-exo	3V8V	T 202, S 200, D 262, D 290, V 291	E=2, B=1116, A=0, V=0, O=5
SF037917	Q9BVS5	2B25	ü	2B25	2.5	PF08704	SAM	Alpha and beta proteins (a/b)	S-adenosyl-L-methionine-dependent methyltransferases	S-adenosyl-L-methionine-dependent methyltransferases_Ib	Fold I	6754123	Class I	Class Ib	C1'-exo	2B25	G 259, E 278, I 317, D 335	E=2, B=0, A=0, V=0, O=0
SF038422	Q81E32	3GU3	ü	2GH1; 3GU3	2.3	PF08242	SAH	Alpha and beta proteins (a/b)	S-adenosyl-L-methionine-dependent methyltransferases	S-adenosyl-L-methionine-dependent methyltransferases_Ia	Fold I	3214576	Class I	Class Ia	C3'-endo	3GU3	H 113, G 47, D 71, D 97, A 98	E=0, B=9, A=2, V=0, O=0
SF038428	Q9Y6K1	2QRV	ü	1KHC; 3FLG; 3QKJ; 3SW9; 3SWC; 2QRV; 3A1A; 3A1B; 3LLR; 3SVM	2.89	PF00855:PF00145	SAH	Alpha and beta proteins (a/b)	S-adenosyl-L-methionine-dependent methyltransferases	S-adenosyl-L-methionine-dependent methyltransferases_Ia	Fold I	3214576	Class I	Class Ia	C1'-exo	2QRV	R 684, V 683, D 682, E 660, W 889, T 641, I 639	E=20, B=0, A=0, V=0, O=0
SF038461	O57965	1VE3	ü	1VE3	2.1	PF08241	SAM	Alpha and beta proteins (a/b)	S-adenosyl-L-methionine-dependent methyltransferases	S-adenosyl-L-methionine-dependent methyltransferases_Ib	Fold I	6754123	Class I	Class Ib	O4'-endo	1VE3	R 24, D 67, D 93, A 94, I 110	E=0, B=0, A=4, V=0, O=0
SF039016	Q9L9F2	2WK1	ü	2WK1	1.4	PF05711	SAH	Alpha and beta proteins (a/b)	S-adenosyl-L-methionine-dependent methyltransferases	S-adenosyl-L-methionine-dependent methyltransferases_Ia	Fold I	3214576	Class I	Class Ia	C1'-exo	2WK1	M 65, T 64, E 92, D 122, F 178, S 123, S 202, G 94, D 196, G 197, W 96, G 126	E=0, B=9, A=1, V=0, O=0
	O14717	1G55	ü	1G55	1.8	PF00145	SAH	Alpha and beta proteins (a/b)	S-adenosyl-L-methionine-dependent methyltransferases	S-adenosyl-L-methionine-dependent methyltransferases	Fold I	213465	Class I	Class Ia	C2'-endo	1G55	V 13, D 34, E 58, I 57, S 76, S 376, G 15
	P05102	2C7Q	ü	1HMY; 1HMY:A; 2C7Q:A; 5MHT:A; 4MHT:A; 1SVU; 8MHT:A; 6MHT; 7MHT:A; 2C7Q; 6MHT:A; 3MHT; 2Z6U:A; 1SVU:A; 2Z6A; 2I9K; 1MHT; 2ZCJ:A; 7MHT; 1SKM:A; 2C7P; 9MHT:A; 4MHT; 2UYC:A; 2UZ4; 2UYC; 1M0E:A; 2UYH:A; 1M0E; 2UZ4:A; 3MHT:A; 2ZCJ; 3EEO:A; 2Z6A:A; 2HMY:B; 2C7R:A; 1SKM; 2HR1:A; 10MH:A; 3EEO; 2Z6U; 2C7O:A; 10MH; 2C7P:A; 2HR1; 2Z6Q:A; 1MHT:A; 1SVU:B; 5MHT; 2Z6Q; 2C7O; 1FJX:A; 2C7R; 1FJX; 2HMY; 9MHT; 2I9K:…	1.8	PF00145	SAH	Alpha and beta proteins (a/b)	S-adenosyl-L-methionine-dependent methyltransferases	S-adenosyl-L-methionine-dependent methyltransferases_Ie	Fold I	564312	Class I	Class Ie	C1'-exo	2C7Q	L 21, E 40, W 41, D 60, I 61, S 305
	B5L6K6	3NDI	ü	3NDJ; 3NDI; 3NDI:A; 3NDJ:A	1.5	PF08421; PF08484; PF13489	SAM	Alpha and beta proteins (a/b)	S-adenosyl-L-methionine-dependent methyltransferases	S-adenosyl-L-methionine-dependent methyltransferases_Ia	Fold I	3214576	Class I	Class Ia	C1'-exo	3NDI	W 184, F 155, A 176, G 113, E 134, N 177, T 178, S 136, S 80, N 115
	P07801	1AF7	ü	1AF7; 1BC5	2	PF01739; PF03705	SAH	Alpha and beta proteins (a/b)	S-adenosyl-L-methionine-dependent methyltransferases	S-adenosyl-L-methionine-dependent methyltransferases_Ia	Fold I	3214576	Class I	Class Ia	O4'-endo	1AF7	N 212, D 154, A 123, E 129, N 92, T 94, R 98, N 231, R 230, L 213, A 38
	Q3M3X1	3GGD	ü	3GGD	2.11	PF13649	SAH	Alpha and beta proteins (a/b)	S-adenosyl-L-methionine-dependent methyltransferases	S-adenosyl-L-methionine-dependent methyltransferases_Ia	Fold I	3214576	Class I	Class Ia	C1'-exo	3GGD	R 130, W 22, A 63, D 84, G 109, D 108
	Q6LY14	3DLC	ü	3DLC	1.15	PF08241	SAM	Alpha and beta proteins (a/b)	S-adenosyl-L-methionine-dependent methyltransferases	S-adenosyl-L-methionine-dependent methyltransferases_Ia	Fold I	3214576	Class I	Class Ia	C1'-exo	3DLC	W 28, R 117, S 119, G 50, D 72, V 101, D 100
	C0JV69	3QHU	ü	4FS8, 4FSD,3QHU	2.55	PF13847	SAM	Alpha and beta proteins (a/b)	S-adenosyl-L-methionine-dependent methyltransferases	S-adenosyl-L-methionine-dependent methyltransferases_Ia	Fold I	3214576	Class I	Class Ia	C2'-endo	3QHU	C 92, Q 120, E 152, I 151, D 115
	Q6T755	3UJB	ü	3UJD:A; 3UJD; 3UJ7:B; 3UJB; 3UJC; 3UJC:A; 3UJ9; 3UJ6:A; 3UJ7; 3UJ9:A; 3UJ6; 3UJ7:A; 3UJ8; 3UJ8:A; 3UJA:A; 3UJA; 3UJB:A; 3UJB:B	1.52	PF13489	SAH	Alpha and beta proteins (a/b)	S-adenosyl-L-methionine-dependent methyltransferases	S-adenosyl-L-methionine-dependent methyltransferases_Ia	Fold I	3214576	Class I	Class Ia	C1'-exo	3UJB	I 36, S37, R 127, G 63, I 111, D 110, I 86, D 85
	Q7L2J0	3G07	ü	3G07	2.65	PF06859	SAM	Alpha and beta proteins (a/b)	S-adenosyl-L-methionine-dependent methyltransferases	S-adenosyl-L-methionine-dependent methyltransferases_Ia	Fold I	3214576	Class I	Class Ia	C1'-exo	3G07	L 582, G 451, N 453, D 474, W 560, N 559, I 475
	Q83WF2	3SSO	ü	3SSO:F; 3SSN; 3SSN:D; 3SSO:D; 3SSM:D; 3SSO:C; 3SSO:A; 3SSM:A; 3SSN:C; 3SSM; 3SSN:A; 3SSM:C; 3SSO:E; 3SSM:B; 3SSO:B; 3SSO; 3SSN:B	1.9	PF13578	SAH	Alpha and beta proteins (a/b)	S-adenosyl-L-methionine-dependent methyltransferases	S-adenosyl-L-methionine-dependent methyltransferases_Ia	Fold I	3214576	Class I	Class Ia	C1'-exo	3SSO	Q 253, D 252, I 235, W 208, G 204, D 275, K 175, T 173, S 217, E 202, G 206
	Q8KGE0	1X1A	ü	1X1A 1X1B 1X1C 1X1D	2.6	PF00891	SAM	Alpha and beta proteins (a/b)	S-adenosyl-L-methionine-dependent methyltransferases	S-adenosyl-L-methionine-dependent methyltransferases_Ia	Fold I	3214576	Class I	Class Ia	O4'-endo	1X1A	E 147, D 227, N 200, I 228, G 177, R 243, C 242
	Q8KNF1	3TOS	ü	3TOS	1.55	PF05711	SAH	Alpha and beta proteins (a/b)	S-adenosyl-L-methionine-dependent methyltransferases	S-adenosyl-L-methionine-dependent methyltransferases_Ia	Fold I	3214576	Class I	Class Ia	C1'-exo	3TOS	V 167, D 166, T 108, D 107, G 77, R 82, E 75, D 189
	Q8KZ94	3BUS	û	3BUS	2.65	PF08241	SAH	Alpha and beta proteins (a/b)	S-adenosyl-L-methionine-dependent methyltransferases	S-adenosyl-L-methionine-dependent methyltransferases_Ia	Fold I	3214576	Class I	Class Ia	C2'-endo	3BUS	L 136, G 69, A 120, D 119, S 91, Q 96
	Q96P11	2B9E	ü	2B9E	1.65	PF01189	SAM	Alpha and beta proteins (a/b)	S-adenosyl-L-methionine-dependent methyltransferases	S-adenosyl-L-methionine-dependent methyltransferases_Ia	Fold I	3214576	Class I	Class Ia	C1'-exo	2B9E	F 286, D 285, D 258, C 234, D 305, R 263, A 236, G 238, N 239, L 240
	Q3MCR9	3JWH	ü	3JWJ:B; 3JWH:A; 3JWH:B; 3JWJ:A; 3JWH; 3JWJ	2.2	PF12623:PF13489	SAH	Alpha and beta proteins (a/b)	S-adenosyl-L-methionine-dependent methyltransferases	S-adenosyl-L-methionine-dependent methyltransferases_Ia	Fold I	3214576	Class I	Class Ia	C2'-endo	3JWH	G 288, I 360, V 312, D 311, L 344
	D0VX01	3ELU	ü	3ELU; 3ELD; 3ELW; 3ELY; 3EMB; 3EMD	2	PF01728	SAM	Alpha and beta proteins (a/b)	S-adenosyl-L-methionine-dependent methyltransferases	S-adenosyl-L-methionine-dependent methyltransferases_Ia	Fold I	3214576	Class I	Class Ia	C1'-exo	3ELU	L 105, H 110, S 56, G 86, D 146, V 132, N 131, S 130
	C6ELC9	3PS9	ü	3PS9	2.54	PF05430:PF01266	SAM	Alpha and beta proteins (a/b)	S-adenosyl-L-methionine-dependent methyltransferases	S-adenosyl-L-methionine-dependent methyltransferases_Ia	Fold I	3214576	Class I	Class Ia	C1'-exo	3PS9	E 101, I 157, F 67, T 69
	A6L5C0	3T7S	ü	3T7S:B; 3E7P; 3T7T:D; 3T7R:A; 3T7T:B; 3E7P:A; 3T7R:B; 3T7S; 3T7R; 3T7S:D; 3T7T:C; 3T7S:A; 3T7S:C; 3T7T; 3T7T:A	2.2	PF13847	SAM	Alpha and beta proteins (a/b)	S-adenosyl-L-methionine-dependent methyltransferases	S-adenosyl-L-methionine-dependent methyltransferases_Ib	Fold I	6754123	Class I	Class Ib	C1'-exo	3T7S	N 126, S 104, M 105, G 54, E 121, D 76, R 25, Q 26
	A8C927	3P2E	ü	3P2I:B; 3P2E:A; 3P2K:D; 3MTE:B; 3P2K:A; 3P2I; 3PB3:B; 3PB3; 3P2K:C; 3P2I:A; 3P2E; 3MTE; 3P2K:B; 3P2K; 3PB3:A; 3P2E:B; 3MTE:A	1.68	PF02390	SAH	Alpha and beta proteins (a/b)	S-adenosyl-L-methionine-dependent methyltransferases	S-adenosyl-L-methionine-dependent methyltransferases_Ib	Fold I	6754123	Class I	Class Ib	C1'-exo	3P2E	T 109, L 104, G 32, D 55, E 88, A 87, N 38, S 195
	D7PC21	3OU2	ü	3OU6:C; 3OU2; 3OU7:B; 3OU2:A; 3OU7; 3OU6:A; 3OU7:D; 3OU6:B; 3OU6:D; 3OU7:A; 3OU6; 3OU7:C	1.5	PF13489	SAH	Alpha and beta proteins (a/b)	S-adenosyl-L-methionine-dependent methyltransferases	S-adenosyl-L-methionine-dependent methyltransferases_Ib	Fold I	6754123	Class I	Class Ib	C1'-exo	3OU2	G 76, Y 22, D 75, D 98, A 114, L 99, W 60, A 54
	O43159	2ZFU	ü	2ZFU	2	PF05148	SAH	Alpha and beta proteins (a/b)	S-adenosyl-L-methionine-dependent methyltransferases	S-adenosyl-L-methionine-dependent methyltransferases_Ib	Fold I	6754123	Class I	Class Ib	C1'-exo	2ZFU	M 347, C 363, G 316, D 334, D 346, H 281
	O52805	3G2O	ü	3G2P; 3G2M:A; 3G2Q:B; 3G2Q:A; 3G2P:A; 3G2O:A; 3G2O; 3G2M:B; 3G2P:B; 3G2M; 3G2O:B; 3G2Q	2.1	PF12847	SAM	Alpha and beta proteins (a/b)	S-adenosyl-L-methionine-dependent methyltransferases	S-adenosyl-L-methionine-dependent methyltransferases_Ib	Fold I	6754123	Class I	Class Ib	C2'-endo	3G2O	D 122, E 92, M 123, R 76, S 138, A 71
	O67440	3DH0	ü	3DH0	2.72	PF13847	SAM	Alpha and beta proteins (a/b)	S-adenosyl-L-methionine-dependent methyltransferases	S-adenosyl-L-methionine-dependent methyltransferases_Ib	Fold I	6754123	Class I	Class Ib	O4'-endo	3DH0	K 6, Q 71, D 69, G 45, A 113, R 20, E 97
	P32643	3G5T	ü	3G5T	1.12	PF13847	SAH	Alpha and beta proteins (a/b)	S-adenosyl-L-methionine-dependent methyltransferases	S-adenosyl-L-methionine-dependent methyltransferases_Ib	Fold I	6754123	Class I	Class Ib	C1'-exo	3G5T	Y 21, Y 14, V 120, G 44, S 98, D 68
	Q08282	2ZWA	ü	2ZW9; 2ZZK; 2ZWA	1.7	PF04072	SAH	Alpha and beta proteins (a/b)	S-adenosyl-L-methionine-dependent methyltransferases	S-adenosyl-L-methionine-dependent methyltransferases_Ib	Fold I	6754123	Class I	Class Ib	C1'-exo	2ZWA	D 196, L 197, D 146, G 115, K 38, E 224, R 88
	Q5LES9	3KKZ	ü	3KKZ	1.68	PF13847	SAM	Alpha and beta proteins (a/b)	S-adenosyl-L-methionine-dependent methyltransferases	S-adenosyl-L-methionine-dependent methyltransferases_Ib	Fold I	6754123	Class I	Class Ib	C1'-exo	3KKZ	R 25, Q 26, Q 60, E 121, G 54, S 104, F 77, D 76
	Q5SL11	2GS9	ü	2GS9	2.6	PF08241	SAH	Alpha and beta proteins (a/b)	S-adenosyl-L-methionine-dependent methyltransferases	S-adenosyl-L-methionine-dependent methyltransferases_Ib	Fold I	6754123	Class I	Class Ib	C1'-exo	2GS9	E 64, G 45, E 88, G 87, E 43, F 103, W 51
	Q6M1Q8	3H2B	ü	3H2B	2	PF13489	SAH	Alpha and beta proteins (a/b)	S-adenosyl-L-methionine-dependent methyltransferases	S-adenosyl-L-methionine-dependent methyltransferases_Ib	Fold I	6754123	Class I	Class Ib	C3'-exo	3H2B	W 166, R 111, I 150, E 127
	Q8A3I2	3T0I	ü	3SVZ:B; 3T0I; 3T0I:B; 3F4K:A; 3SVZ:A; 3SXJ; 3T0I:A; 3SXJ:B; 3SXJ:A; 3SVZ; 3F4K	2.4	PF13847	SAH	Alpha and beta proteins (a/b)	S-adenosyl-L-methionine-dependent methyltransferases	S-adenosyl-L-methionine-dependent methyltransferases_Ib	Fold I	6754123	Class I	Class Ib	C1'-exo	3T0I	D 76, L 77, M 105, G 54, E 121, Q 26, R 25, Q 60
	Q96RS0	3GDH	ü	3GDH; 3GDH:A; 3EGI:B; 3EGI:C; 3GDH:C; 3EGI; 3EGI:A; 3GDH:B; 3EGI:D	2	PF09445	SAH	Alpha and beta proteins (a/b)	S-adenosyl-L-methionine-dependent methyltransferases	S-adenosyl-L-methionine-dependent methyltransferases_Ib	Fold I	6754123	Class I	Class Ib	C1'-exo	3GDH	S 763, N 704, G 703, F 748, V 701, D 719, I 720
	G1K3S1	3S1S	ü	3S1S	2.35		SAH	Alpha and beta proteins (a/b)	S-adenosyl-L-methionine-dependent methyltransferases	S-adenosyl-L-methionine-dependent methyltransferases_Ih	Fold I	7645321	Class I	Class Ih	C1'-exo	3S1S	D 355, S332
	A9CKD6	2IGT	ü	2IGT	1.89	PF10672	SAM	Alpha and beta proteins (a/b)	S-adenosyl-L-methionine-dependent methyltransferases	S-adenosyl-L-methionine-dependent methyltransferases_Ij	Fold I	17865234	Class I	Class Ij	C1'-exo	2IGT	D 161, A 162, D 190, A 191, D 211
	P0C6X7	2XYQ	ü	2G9T:C; 2A5K; 1SXF; 2AMQ; 2JZD:A; 2Z3E; 2XYQ:A; 2XYV; 2Z94; 2RHB:F; 2RHB:C; 1YSY:A; 2Z3D; 2FAV; 2A5I:A; 2GA6:Q; 2GA6:E; 2GA6:P; 2KAF:A; 2V6N; 1WOF:B; 1UW7; 2GA6; 2G9T:K; 2A5A:A; 3D62; 3EBN:C; 2YY4:B; 1UK2; 2K87; 2FAV:A; 2G1F:A; 2A5I; 1UK2:B; 2DUC; 1Z1J:A; 1YSY; 2G9T:R; 3R24:B; 2K87:A; 2G9T:W; 2Z9L:A; 2HOB; 1P9T:A; 2GT8:A; 2ALV:A; 2AJ5; 3E9S:A; 2GDT; 1P76; 2GA6:W; 2AMD:B; 2RHB:A; 2GA6:S; 2XYQ; 2QI…	2.00	PF11501:PF12379:PF01661:PF11633:PF12124:PF08715:PF05409:PF08716:PF08717:PF08710:PF09401:PF06478:PF00680:PF01443:PF06471:PF06460	SAH	Alpha and beta proteins (a/b)	S-adenosyl-L-methionine-dependent methyltransferases	S-adenosyl-L-methionine-dependent methyltransferases_IJ	Fold I	17865234	Class I	Class Ij	C1'-exo		Y 47, N 43, G 81, G 73, D 99, C 115, D 130, G 71
	Q5SLS0	2YZQ		2YR0;2YZQ	1.63	PF08241	SAM	Alpha and beta proteins (a/b)	S-adenosyl-L-methionine-dependent methyltransferases	S-adenosyl-L-methionine-dependent methyltransferases	Fold I	5671432 10 98 11 12	Class I	Class 1k	C2'-endo	2YZQ	R 180, T 228, D 177, I 232, E 253, Q 254

## Sheet: Sugar Puckering Fold I
Sugar Puckering fold type 1
PDB	Chain	Residue	V0	V1	V2	V3	V4	Vmax	Phase	Pucker	chi	gamma	delta
1AF7_SAH	A	287	-31.6782	20.782	-3.22784	-14.7198	28.918	28.918	95.9021	O4'-endo	-102.441	-112.925	174.86
1AQI_SAH	A	500	-13.6016	24.3985	-25.3985	17.7464	-2.65303	24.3985	167.311	C2'-endo	-104.515	-166.459	93.2492
1EJ0_SAM	A	301	-45.8871	33.6162	-9.81697	-15.9207	39.1237	39.1237	102.656	O4'-endo	-125.379	-67.3919	172.409
1FP2_SAH	A	1699	-7.44556	17.3949	-19.55	13.3522	-4.09392	17.3949	172.994	C2'-endo	-89.3251	-103.988	-153.136
1G55_SAH	A	392	-26.2307	35.7683	-31.3268	17.1132	5.7325	35.7683	152.3	C2'-endo	-113.937	-70.9488	161.937
1G60_SAM	A	500	-45.2854	38.8939	-20.4349	-5.5951	32.49	38.8939	117.221	C1'-exo	-106.452	-78.6697	-179.297
1JG1_SAH	A	500	-48.2798	38.5292	-16.875	-12.4803	39.4923	39.4923	110.517	C1'-exo	-98.0366	-159.838	177.625
1L1E_SAH	A	900	-26.0379	40.3079	-39.1669	24.3484	0.888257	40.3079	160.416	C2'-endo	-111.366	-68.7749	168.255
1L3I_SAH	A	801	-50.8954	48.7019	-26.0927	-2.25123	32.4831	48.7019	120.871	C1'-exo	-125.435	-84.9967	-178.728
1M6Y_SAH	A	401	-41.8278	43.7156	-29.4634	5.88525	22.7474	43.7156	131.525	C1'-exo	-99.6305	-74.1222	168.154
1NT2_SAM	A	301	-30.7522	19.7454	-2.92199	-14.2446	28.1132	28.1132	95.5318	O4'-endo	-123.086	-64.046	179.349
1NV8_SAM	A	300	-33.5284	37.1616	-27.2934	8.76727	15.7627	37.1616	137.237	C1'-exo	-94.1978	-89.5438	-177.796
1P91_SAM	A	1401	-5.05162	-13.8149	26.4218	-29.8995	21.9202	26.4218	27.9004	C3'-endo	-121.645	10.5336	143.554
1RJD_SAM	A	801	-34.0142	39.8376	-30.3437	11.3936	14.2959	39.8376	140.584	C1'-exo	-130.765	-75.2419	166.563
1SQF_SAM	A	430	-43.9337	38.9794	-21.771	-2.48788	29.7305	38.9794	120.199	C1'-exo	-97.3496	-59.7024	179.567
1U2Z_SAH	A	801	-32.3987	13.3329	9.15274	-27.923	37.5563	37.5563	75.7862	O4'-endo	-106.13	-90.0612	-162.316
1VE3_SAM	A	302	-40.4262	26.7379	-3.60155	-19.0604	36.0111	36.0111	95.1815	O4'-endo	-111.973	-59.5437	179.507
1VPT_SAM	A	400	-38.1051	40.8599	-24.8824	3.55801	20.9369	40.8599	128.48	C1'-exo	-113.113	-68.2963	164.421
1WY7_SAH	A	1001	-43.2065	26.667	-2.28449	-21.8527	40.7016	40.7016	93.0391	O4'-endo	-102.089	-102.166	-129.71
1X1A_SAM	A	4264	-18.5706	13.3977	-3.75061	-6.64968	15.7118	15.7118	101.995	O4'-endo	-105.825	-67.1922	-179.926
1XVA_SAM	A	293	-33.9401	36.0221	-22.864	3.51666	18.5276	36.0221	129.629	C1'-exo	42.4048	-65.9392	163.452
2AOT_SAH	A	500	-39.2254	45.2894	-30.4887	8.55592	18.9568	45.2894	134.672	C1'-exo	-91.3923	-68.8619	175.307
2B9E_SAM	A	1201	-46.998	42.6528	-23.7091	-2.6037	30.8214	42.6528	120.663	C1'-exo	-96.3658	-72.519	174.188
2BR4_SAM	A	301	-23.8405	25.5085	-17.9962	4.91909	11.7922	25.5085	134.571	C1'-exo	-110.09	-39.5512	137.145
2C7Q_SAH	A	1328	-46.8556	43.5552	-27.6547	0.631454	29.0864	43.5552	125.604	C1'-exo	-115.348	-76.6178	178.944
2DPM_SAM	A	300	-48.6082	44.6974	-26.1426	-2.2135	33.0801	44.6974	122.032	C1'-exo	-97.3805	-66.2233	178.664
2E58_SAM	A	501	-43.3082	39.5963	-23.0216	-1.08632	27.5163	39.5963	122.432	C1'-exo	-108.258	-55.8357	176.26
2EFJ_SAH	A	501	-46.987	42.4594	-24.3576	-2.0957	30.6066	42.4594	121.538	C1'-exo	-126.451	-85.4551	169.678
2EJU_SAH	A	501	13.4584	-0.467146	-11.6474	19.8199	-21.2386	19.8199	-123.102	C4'-endo	-88.1792	-112.74	163.257
2EX4_SAH	A	1401	-38.4502	40.8713	-28.894	7.7559	18.8877	40.8713	134.512	C1'-exo	-103.531	-88.3426	-175.754
2F8L_SAM	A	400	-46.0084	37.1095	-17.7006	-7.56743	31.9267	37.1095	113.956	C1'-exo	-107.945	-81.0131	-170.238
2GB4_SAH	A	300	-34.1072	40.9015	-31.9047	12.2285	13.4951	40.9015	142.16	C1'-exo	-106.205	-84.7772	-179.411
2GLU_SAM	A	301	-40.5703	36.4053	-19.5072	-3.3412	27.9507	36.4053	119.009	C1'-exo	-100.135	-106.117	174.202
2GS9_SAH	A	301	-39.4725	38.4744	-23.628	0.687398	24.4811	38.4744	125.555	C1'-exo	-95.2415	-82.8968	173.269
2H00_SAH	A	300	-40.857	37.4904	-23.0267	0.945122	24.6143	37.4904	124.787	C1'-exo	-96.1648	-87.422	-177.522
2I62_SAH	A	4001	-38.5808	38.1463	-24.0562	1.99799	23.0695	38.1463	127.127	C1'-exo	-109.406	-70.5341	169.874
2IGT_SAM	A	1001	-44.5629	34.3326	-13.6507	-11.066	34.4869	34.4869	108.654	C1'-exo	-102.494	-126.331	-54.9304
2JJQ_SAH	A	1406	-38.4719	37.6085	-24.303	2.014	22.6677	37.6085	127.712	C1'-exo	-95.391	-69.5969	-172.691
2NXE_SAM	A	302	-30.189	33.9087	-25.5007	8.33587	13.6325	33.9087	138.517	C1'-exo	-91.1338	-86.2478	174.333
2OKC_SAM	A	500	-35.2457	32.2722	-17.7201	-1.77766	22.6474	32.2722	120.675	C1'-exo	-90.4516	-85.4344	173.913
2OYR_SAH	A	301	-42.687	37.1604	-18.755	-5.03883	29.983	37.1604	116.68	C1'-exo	-110.128	-122.965	-175.402
2PXX_SAH	A	301	-33.5287	39.2782	-30.2221	12.2081	13.1101	39.2782	141.605	C1'-exo	-113.004	-70.7006	172.194
2QRV_SAH	A	1	-53.5113	38.2411	-16.429	-14.6771	45.4954	45.4954	108.408	C1'-exo	-118.347	-88.986	-172.08
2VDW_SAH	A	1846	-34.3874	35.15	-23.7025	4.78524	18.339	35.15	131.281	C1'-exo	78.656	-77.5493	173.804
2WK1_SAH	A	301	-34.8388	37.9127	-26.7007	6.7401	17.7749	37.9127	134.444	C1'-exo	-135.777	-68.987	165.57
2XVM_SAH	A	1198	-43.0388	46.2927	-30.2674	5.56681	24.6579	46.2927	130.668	C1'-exo	-124.57	-80.0876	173.902
2YZQ_SAM	A	6075	-31.5464	40.8901	-34.2721	17.0261	8.95233	40.8901	148.609	C2'-endo	-112.48	163.016	39.3613
2ZFU_SAH	A	900	-38.4024	42.3322	-29.7515	8.6913	18.6521	42.3322	135.274	C1'-exo	-124.124	-81.1198	166.624
2ZWA_SAH	A	801	-41.4019	41.7397	-26.1972	2.89479	24.5119	41.7397	127.583	C1'-exo	-142.451	-85.3302	173.533
3A27_SAM	A	250	-34.4767	31.9798	-18.8807	-0.578077	21.9251	31.9798	123.153	C1'-exo	-97.1608	151.304	134.219
3BGV_SAH	C	313	-28.8867	34.1088	-27.3754	11.8091	10.7953	34.1088	143.659	C1'-exo	-96.3506	-93.8675	176.172
3BUS_SAH	A	274	-22.0653	27.647	-23.7719	11.6756	6.44925	27.647	148.699	C2'-endo	-96.1054	-79.9836	175.357
3BWC_SAM	A	501	-29.8737	25.6317	-12.5822	-4.36852	21.4794	25.6317	115.454	C1'-exo	-104.737	-173.897	144.933
3DH0_SAM	A	220	-43.8884	28.1333	-4.09272	-19.8541	40.0608	40.0608	95.4535	O4'-endo	-107.558	-74.4551	176.752
3DLC_SAM	A	220	-32.214	37.9219	-27.9226	10.1168	13.722	37.9219	139.368	C1'-exo	-112.989	-85.6637	168.751
3DMG_SAH	A	388	-41.7635	43.8315	-27.1615	3.87818	23.3825	43.8315	128.498	C1'-exo	-95.7539	-76.4845	-176.654
3DUW_SAH	A	224	-52.5604	46.1363	-27.0225	-3.87323	35.9381	46.1363	120.983	C1'-exo	-109.451	-65.3099	179.186
3DXY_SAM	A	1	-39.4397	37.8191	-22.9133	1.06025	23.806	37.8191	125.19	C1'-exo	-117.168	-90.4171	177.386
3E23_SAM	A	221	-34.9839	42.6303	-32.5002	11.6863	14.6517	42.6303	141.145	C1'-exo	-99.45	-70.3708	173.826
3EVD_SAH	A	903	-42.8938	45.9482	-31.6596	7.48985	22.0511	45.9482	133.299	C1'-exo	-100.986	-78.1635	171.622
3FPJ_SAM	A	301	-33.9028	25.2438	-8.74462	-11.5867	29.0582	29.0582	105.093	O4'-endo	-116.673	64.5713	61.5087
3FRI_SAH	A	260	-37.3307	39.069	-26.847	5.86123	19.6091	39.069	132.507	C1'-exo	-103.901	-79.2777	174.079
3G2O_SAM	A	500	-31.3939	37.398	-30.3549	14.0754	10.4161	37.398	145.116	C2'-endo	-97.7218	-68.2045	149.362
3G5T_SAH	A	308	-46.1746	43.484	-23.6887	-3.50097	30.9898	43.484	120.423	C1'-exo	-114.683	-62.5525	-179.791
3G07_SAM	A	701	-28.5746	31.8791	-24.0525	8.1901	12.8269	31.8791	138.675	C1'-exo	-103.561	-93.7407	165.095
3G89_SAM	A	303	-35.7476	37.2295	-26.1817	5.59974	19.2813	37.2295	132.918	C1'-exo	-122.893	-100.321	176.601
3GDH_SAH	A	854	-44.3765	38.9608	-21.4228	-4.16524	30.1417	38.9608	119.268	C1'-exo	-92.3321	-68.7117	169.755
3GGD_SAH	A	248	-38.2805	40.4876	-28.6355	6.95865	19.6714	40.4876	133.932	C1'-exo	-108.727	-78.9369	178.633
3GO4_SAH	A	277	-36.6678	40.1586	-28.5614	8.02808	17.8913	40.1586	135.398	C1'-exo	-108.603	-89.8405	164.866
3GRR_SAH	A	300	-20.4117	32.0092	-31.7481	21.0175	-0.542461	32.0092	162.472	C2'-endo	-89.6943	-75.3899	177.581
3GU3_SAH	A	401	0.461609	-6.53171	9.29179	-9.68626	5.78016	9.29179	16.5041	C3'-endo	-86.3745	-72.0363	-150.587
3H2B_SAH	A	301	0.395189	5.78598	-8.8502	9.69961	-6.30404	9.69961	-158.712	C3'-exo	-71.9843	-61.4222	-172.357
3HTX_SAH	A	951	-43.2714	38.9182	-22.0102	-1.71749	29.0447	38.9182	120.952	C1'-exo	-120.802	-54.12	177.752
3IHT_SAM	A	200	-33.9521	38.0101	-27.728	9.02864	15.2579	38.0101	137.502	C1'-exo	-123.002	-71.2946	168.267
3JWH_SAH	A	1	-36.8407	47.8445	-39.8886	19.7458	10.5029	47.8445	148.428	C2'-endo	-111.758	-46.4511	168.844
3KKZ_SAM	A	301	-37.1056	41.4428	-31.8621	12.031	16.1046	41.4428	139.884	C1'-exo	-103.022	-65.3786	178.927
3KU1_SAM	H	226	-57.7701	53.7827	-30.8664	0.0984438	34.1449	53.7827	123.123	C1'-exo	53.7746	-76.2718	158.02
3LBY_SAH	A	4630	-42.2516	41.064	-25.5823	2.03456	24.9092	41.064	126.555	C1'-exo	-91.8247	167.223	164.199
3LCC_SAH	A	300	-38.1119	39.1644	-25.7347	4.10142	21.0218	39.1644	130.058	C1'-exo	-102.865	-86.5402	175.565
3LDF_SAH	A	401	-34.9175	32.3495	-19.2839	-0.22951	21.8411	32.3495	123.597	C1'-exo	-110.324	-82.3573	152.98
3LDG_SAH	A	385	-38.8805	38.3769	-23.9795	2.29725	23.0864	38.3769	126.969	C1'-exo	-102.486	-76.1433	-177.411
3M6W_SAM	A	465	-33.6492	32.9649	-20.6309	1.70296	20.1626	32.9649	126.736	C1'-exo	-90.1844	-63.8028	175.891
3MB5_SAM	A	301	-40.5057	43.3246	-30.4294	7.17932	20.758	43.3246	133.874	C1'-exo	-104.603	-74.4696	166.806
3NDI_SAM	A	601	-45.7375	43.4205	-27.1019	0.49734	28.9194	43.4205	125.352	C1'-exo	-100.987	-88.4924	173.75
3OFK_SAH	A	217	-31.3964	39.6304	-32.6319	15.5918	9.32216	39.6304	147.186	C2'-endo	-95.9587	-91.5072	169
3ORH_SAH	A	4000	-38.1424	45.1936	-36.7568	15.2224	14.3763	45.1936	143.901	C1'-exo	-96.9429	-84.6402	176.907
3OU2_SAH	A	300	-35.415	38.6781	-28.0349	7.64861	17.3621	38.6781	135.834	C1'-exo	-112.285	-67.5394	171.773
3P2E_SAH	A	6732	-36.5928	36.3274	-24.011	3.00831	21.1129	36.3274	129.071	C1'-exo	-116.324	-51.8694	173.594
3PFG_SAM	A	264	-45.4084	48.822	-32.7022	6.96681	23.5171	48.822	132.256	C1'-exo	-111.176	-75.1779	172.657
3PS9_SAM	A	670	-39.9882	39.0151	-22.7838	0.80399	24.2043	39.0151	124.402	C1'-exo	-114.126	-63.5743	163.648
3PT9_SAH	A	1603	-35.7224	31.3901	-16.4567	-3.64894	24.607	31.3901	117.972	C1'-exo	-90.3978	-102.641	178.351
3Q7E_SAH	A	1	-26.741	27.7585	-18.9108	4.09275	14.1173	27.7585	132.051	C1'-exo	-104.691	-87.6557	-177.734
3QOW_SAM	A	417	-39.7422	35.8007	-18.957	-3.34472	26.564	35.8007	118.955	C1'-exo	-105.624	-89.7672	168.853
3RFA_SAM	A	406	-35.1556	37.1829	-25.8018	5.91523	18.4296	37.1829	133.102	C1'-exo	-103.856	-163.578	-71.2614
3S1S_SAH	A	900	-44.345	38.7818	-20.2285	-5.62444	31.493	38.7818	117.373	C1'-exo	-105.137	96.5235	121.476
3SGL_SAM	A	692	-42.6634	38.0117	-20.7046	-3.46212	28.797	38.0117	119.433	C1'-exo	-116.888	-57.1891	178.624
3SSO_SAH	A	601	-37.2651	35.5968	-21.5064	0.44514	22.7502	35.5968	124.819	C1'-exo	-92.4158	-76.8729	172.339
3T0I_SAH	A	301	-44.9603	48.696	-34.2805	8.86506	22.5377	48.696	134.509	C1'-exo	-102.856	-74.4744	-175.692
3T7S_SAM	A	300	-44.4983	48.3391	-33.844	8.66695	22.3846	48.3391	134.349	C1'-exo	-101.439	-68.4833	176.653
3TOS_SAH	A	258	-44.1876	41.53	-22.8019	-3.68759	31.037	41.53	120.228	C1'-exo	-138.13	-71.7866	167.281
3U81_SAH	A	222	-38.3495	40.3603	-27.2588	5.20127	20.6961	40.3603	131.687	C1'-exo	-101.958	-71.6753	165.302
3UA3_SAH	A	743	-20.5249	22.0229	-15.521	4.15259	10.2249	22.0229	134.494	C1'-exo	-120.133	-73.1822	168.646
3UJB_SAH	A	502	-40.8921	38.9564	-21.6145	-2.06532	27.1228	38.9564	121.387	C1'-exo	-113.057	-80.8355	173.732

## Sheet: Interacting atoms Fold I
Interacting Ligand Atoms
LIGAND	PDB-ID	UniProtKB AC	EC number	N	N1	N3	N6	N7	O	O2	O3	OXT	N9	O4'	SD
SAH(1AF7)	1AF7	P07801	2.1.1.80	ALA,123(O);ARG,230(O)	LEU,213(N)	NA	ALA,38(O);ASN,212(OD1)	NA	NA	ASP,154(OD1)	ASN,92(OD1);ASP,154(OD2)	THR,94(OG1);THR,94(OG1);ARG,98(NH1)	NA	NA	NA
SAH(1AQI)	1AQI	P14385	2.1.1.72	ASN,105(ND2);PRO,106(O)	PHE,90(N)	NA	ASP,89(OD1)	NA	TYR,108(N)	GLU,71(OE2)	GLU,71(OE1)	NA	NA	NA	NA
SAM(1EJ0)	1EJ0	P0C0R7	2.1.1.166	ASP,124(OD2)	PHE,100(N)	NA	ASP,99(OD1)	NA	TRP,65(N)	ASP,83(OD1)	ASP,83(OD2)	GLY,63(N);GLY,64(N)	NA	NA	NA
SAH(1FP2)	1FP2	O24529	2.1.1.150	GLY,196(O);LYS,253(O)	MET,240(N)	NA	ASP,239(OD1)	NA	NA	ASP,219(OD1);ARG,220(NE)	ASP,219(OD2)	LYS,253(NZ)	NA	NA	NA
SAH(1G55)	1G55	O14717	2.1.1.204	SER,76(OG)	ILE,57(N)	NA	GLU,58(OE2)	NA	GLY,15(N);SER,376(OG)	ASP,34(OD1)	ASP,34(OD2)	VAL,13(N);SER,376(OG)	NA	NA	NA
SAM(1G60)	1G60	P23192	2.1.1.72	ASP,30(OD2)	CYS,12(N)	MET,242(N)	NA	NA	LYS,197(N);THR,225(OG1)	ASP,241(OD1)	ASP,241(OD2)	SER,223(N);SER,223(OG)	NA	NA	NA
SAH(1JG1)	1JG1	Q8TZR3	2.1.1.77	GLU,97(OE2);GLY,99(O);THR,165(OG1);THR,165(OG1)	GLY,149(N)	NA	ASP,148(OD1);ILE,222(O)	ILE,222(N)	ASN,105(N)	GLU,121(OE2)	GLU,121(OE1)	SER,102(N);SER,102(OG);SER,102(OG)	NA	NA	NA
SAH(1L1E)	1L1E	Q7D9R5	2.1.1.79	GLY,72(O);ILE,136(O)	TRP,123(N)	NA	GLU,124(OE2)	NA	SER,34(OG)	LEU,95(N)	GLY,74(N);GLN,99(NE2)	TYR,33(N)	NA	NA	NA
SAH(1L3I)	1L3I	O26249	2.1.1.-	THR,17(OG1);THR,17(OG1)	ALA,91(N)	NA	ASP,90(OD1);GLU,112(OE1)	NA	THR,17(N);THR,17(OG1)	ASP,62(OD1)	ASP,62(OD2)	THR,44(N);GLY,45(N);GLY,46(N)	NA	NA	NA
SAH(1M6Y)	1M6Y	Q9WZX6	2.1.1.199	NA	TYR,82(N)	NA	SER,81(OG);SER,81(OG)	NA	HIS,8(NE2);GLU,35(N);GLY,37(N)	ASP,55(OD1);GLN,110(NE2)	ASP,55(OD2)	HIS,38(N)	NA	NA	NA
SAM(1NT2)	1NT2	O28192	2.1.1.-	LYS,42(NZ);THR,71(OG1);THR,71(OG1);ASP,133(OD2)	ALA,114(N)	NA	ASP,113(OD1)	NA	THR,70(OG1)	GLU,88(OE2)	GLU,88(OE1)	NA	NA	NA	NA
SAM(1NV8)	1NV8	Q9WYV8	2.1.1.n16	GLY,129(O)	PHE,180(N)	NA	NA	NA	NA	ASP,151(OD1)	ASP,151(OD2)	ASN,197(ND2)	NA	NA	NA
SAM(1P91)	1P91	P36999	2.1.1.187	TYR,67(OH);TYR,67(OH);HIS,183(NE2);HIS,183(NE2)	GLU,96(N)	NA	GLY,97(N)	NA	NA	NA	NA	NA	NA	NA	NA
SAM(1RJD)	1RJD	Q04081	2.1.1.233	GLY,105(O);GLU,201(O)	LEU,176(N)	NA	ASP,175(OD1);ASN,177(OD1)	NA	ARG,81(NH2)	ASP,128(OD1)	ASP,128(OD2)	NA	NA	NA	NA
SAM(1SQF)	1SQF	P36929	2.1.1.176	CYS,254(O);ASP,322(OD2)	GLY,304(N)	NA	ASP,303(OD1)	NA	GLY,258(N);GLY,259(N)	ASP,277(OD1)	ALA,256(O);ASP,277(OD2)	LYS,260(N);LYS,260(NZ)	NA	NA	NA
SAH(1U2Z)	1U2Z	Q04089	2.1.1.43	GLY,399(O)	PHE,460(N)	NA	SER,459(OG);SER,459(OG)	NA	LEU,375(N)	GLU,422(OE2)	NA	NA	NA	NA	NA
SAM(1VE3)	1VE3	O57965		ILE,110(O)	ALA,94(N)	NA	ASP,93(OD1)	NA	NA	ASP,67(OD1)	ASP,67(OD2)	ARG,24(NH2)	NA	NA	NA
SAM(1VPT)	1VPT	P07617	2.1.1.57	TYR,66(OH);TYR,66(OH);ASP,138(OD2)	VAL,116(N)	NA	VAL,116(O)	NA	NA	ASP,95(OD1)	ALA,70(O);ASP,95(OD2);ARG,97(NE);ARG,97(NH2)	GLN,39(NE2);GLY,72(N)	NA	NA	NA
SAH(1WY7)	1WY7	O59611		THR,60(OG1);THR,60(OG1)	VAL,106(N)	NA	ASP,105(OD1)	NA	VAL,62(N)	GLN,27(NE2);GLU,79(OE2)	GLU,79(OE1)	NA	NA	NA	NA
SAM(1X1A)	1X1A	Q8KGE0		GLY,177(O);CYS,242(O)	ILE,228(N)	NA	ASP,227(OD2)	NA	CYS,242(SG)	ASN,200(ND2)	GLU,147(OE1)	ARG,243(NH2)	NA	NA	NA
SAM(1XVA)	1XVA	P13255	2.1.1.20	ASP,70(OD2)	NA	TYR,33(OH)	PRO,187(O)	NA	NA	TYR,242(OH);TYR,242(OH)	NA	SER,139(OG)	NA	NA	NA
SAH(2AOT)	2AOT	P50135	2.1.1.8	GLY,60(O)	SER,120(N)	NA	TYR,147(O)	NA	NA	GLU,89(OE2)	GLU,89(OE1);GLN,94(NE2)	NA	NA	NA	NA
SAM(2B25)	2B25	Q9BVS5	2.1.1.220	ASP,192(OD2)	ILE,174(N)	NA	NA	NA	GLY,116(N)	GLU,135(OE2)	GLU,135(OE1)	NA	NA	NA	NA
SAM(2B9E)	2B9E	Q96P11	2.1.1.-	ASP,305(OD2)	PHE,286(N)	NA	ASP,285(OD1)	NA	GLY,238(N);ASN,239(N)	ASP,258(OD1)	ALA,236(O);ASP,258(OD2)	LYS,240(N);LYS,240(NZ)	NA	NA	ARG,263(NH1)
SAM(2BR4)	2BR4	O85726		GLY,89(O);SER,95(OG);SER,95(OG)	CYS,139(N)	NA	ASP,138(OD1)	NA	NA	ASP,116(OD1);ARG,121(NH1);ARG,121(NH2)	TYR,91(N);ASP,116(OD2);ARG,121(NH1)	LYS,65(NZ)	NA	NA	NA
SAH(2C7Q)	2C7Q	P05102	2.1.1.37	NA	ILE,61(N)	NA	ASP,60(OD1)	NA	GLY,23(N);SER,305(OG)	GLU,40(OE2)	GLU,40(OE1)	LEU,21(N);SER,305(OG);SER,305(OG)	NA	NA	NA
SAM(2DPM)	2DPM	P04043	2.1.1.72	ASP,194(OD2)	PHE,178(N)	NA	ASP,177(OD1)	NA	LYS,21(N)	ASP,62(OD1)	TRP,17(NE1);ASP,62(OD2)	GLY,46(N)	NA	NA	NA
SAM(2E58)	2E58	O67789		GLY,104(O);ASP,193(OD2)	ALA,175(N)	NA	GLU,202(OE2)	ASN,200(ND2)	ASN,110(N)	GLU,133(OE2)	GLU,133(OE1)	LEU,107(N);GLY,108(N);TYR,109(N)	NA	NA	NA
SAH(2EFJ)	2EFJ	A4GE70	2.1.1.160	GLY,60(O);CYS,156(O)	PHE,140(N)	NA	SER,139(OG);SER,139(OG)	NA	NA	ASP,100(OD1)	ASP,100(OD2)	TYR,18(OH);ASN,66(ND2)	NA	CYS,158(SG)	NA
SAH(2EJU)	2EJU	O59493	2.1.1.216	LEU,55(O)	ALA,121(N)	NA	ASP,120(OD1)	NA	NA	NA	ASP,78(OD2)	ARG,36(NH1);ARG,61(NE);ARG,61(NH2)	NA	NA	NA
SAH(2EX4)	2EX4	Q9BV86	2.1.1.n5	GLY,70(O);GLN,136(O)	LEU,120(N)	NA	GLN,121(OE1)	NA	ARG,75(NH2)	ASP,92(OD1);THR,94(OG1);THR,94(OG1)	ASP,92(OD2)	ARG,75(NE)	NA	NA	NA
SAM(2F8L)	2F8L	Q8Y6U9		THR,98(OG1);THR,98(OG1)	GLY,181(N)	NA	ASP,180(OD1)	NA	THR,98(N);LEU,132(N)	ASP,154(OD1)	ASP,154(OD2)	THR,129(N);THR,129(OG1)	NA	NA	NA
SAH(2GB4)	2GB4	O55060	2.1.1.67	LEU,64(O);ARG,147(O)	ILE,130(N)	NA	SER,129(OG);SER,129(OG)	NA	ARG,147(NH1)	GLU,85(OE2)	TRP,28(NE1);GLU,85(OE1)	NA	NA	NA	NA
SAM(2GLU)	2GLU	O31474	2.1.1.-	NA	ALA,69(N)	NA	GLU,70(OE1)	NA	THR,26(OG1);ARG,85(NE)	ASP,41(OD1)	ASP,41(OD2)	ARG,85(NH2)	NA	NA	NA
SAH(2GS9)	2GS9	Q5SL11		GLU,43(OE2);GLY,45(O);PHE,103(O)	GLY,87(N)	NA	GLU,88(OE1)	NA	NA	GLU,64(OE2)	GLU,64(OE1)	TRP,51(NE1)	NA	NA	NA
SAH(2H00)	2H00	Q86W50	2.1.1.-	GLY,73(O)	NA	NA	THR,127(O)	NA	ARG,45(NE);ASN,147(ND2)	GLU,96(OE1)	GLU,96(OE2)	ARG,45(NH2)	NA	NA	NA
SAH(2I62)	2I62	O55239	2.1.1.1	GLY,64(O);THR,164(O);THR,164(OG1);THR,164(OG1)	VAL,144(N)	NA	ASP,143(OD1)	NA	TYR,70(OH);THR,164(OG1)	ASP,86(OD2);THR,88(OG1);THR,88(OG1)	ASP,86(OD1)	TYR,21(OH);TYR,21(OH);TYR,26(OH);TYR,26(OH)	NA	NA	NA
SAM(2IGT)	2IGT	A9CKD6		ASP,211(O);ASP,211(OD2)	ALA,191(N)	NA	ASP,190(OD1)	NA	NA	ASP,161(OD1)	ASP,161(OD2)	NA	NA	NA	NA
SAH(2JJQ)	2JJQ	Q9UZR7	2.1.1.35	TYR,278(O)	ASP,326(N)	SER,300(N)	ASP,326(OD1)	NA	NA	ASP,299(OD1)	ASP,299(OD2)	GLN,252(NE2);THR,283(OG1);THR,283(OG1)	NA	NA	NA
SAM(2NXE)	2NXE	Q84BQ9	2.1.1.-	GLY,128(O)	SER,175(OG)	NA	NA	NA	ASN,191(ND2)	ASP,149(OD1)	ASP,149(OD2)	THR,107(OG1)	NA	NA	NA
SAM(2OKC)	2OKC	Q89Z59	2.1.1.72	THR,154(OG1);THR,154(OG1)	SER,244(N)	NA	ASP,243(OD1)	NA	ARG,156(NH1);GLY,183(N)	ASP,214(OD1)	ASP,214(OD2)	THR,181(N);THR,181(OG1)	NA	NA	NA
SAH(2OYR)	2OYR	Q7UAV7	2.1.1.-	ASP,102(OD2);ASP,171(OD2)	SER,154(N)	NA	SER,153(OG);SER,153(OG)	NA	ARG,101(NE)	GLU,117(OE2)	GLU,117(OE1)	ASP,102(N);ASP,102(OD2)	NA	NA	NA
SAH(2PXX)	2PXX	O60344	2.1.1.-; 3.4.24.71	GLY,66(O);LYS,130(O)	VAL,114(N)	NA	ASP,113(OD1)	NA	TRP,41(N)	ASP,88(OD1)	TYR,30(OH);TYR,30(OH);ASP,88(OD2)	LYS,130(O);LYS,130(NZ)	NA	NA	NA
SAH(2QRV)	2QRV	Q9Y6K1	2.1.1.37	NA	VAL,683(N)	NA	NA	NA	THR,641(OG1);TRP,889(N)	GLU,660(OE1)	GLU,660(OE2)	ILE,639(N)	NA	NA	NA
SAM(2UYQ)	2UYQ	Q9CCZ4	2.1.1.-	NA	LEU,162(N)	ASP,132(OD1)	ASP,161(OD1)	NA	NA	NA	NA	NA	NA	NA	NA
SAH(2VDW)	2VDW	P04298	3.1.3.33; 2.7.7.50; 2.1.1.56	ASP,598(O);GLN,678(O)	ASN,550(ND2)	NA	LEU,549(O)	ARG,655(NH2)	LYS,573(NZ)	ASP,620(OD1)	ASP,620(OD2)	NA	NA	NA	NA
SAH(2WK1)	2WK1	Q9L9F2		GLU,92(OE2);GLY,94(O)	PHE,178(N)	NA	SER,202(OG);SER,202(OG)	SER,202(OG)	MET,65(N)	ASP,122(OD1);SER,123(OG);SER,123(OG)	TRP,96(N);ASP,122(OD2)	THR,64(OG1);THR,64(OG1)	NA	NA	NA
SAH(2XVM)	2XVM	P25397	2.1.1.-	GLY,38(O);THR,102(O);THR,102(OG1);THR,102(OG1)	LEU,87(N)	NA	ASP,86(OD1)	NA	ARG,43(NH2);THR,102(OG1)	ASP,59(OD1)	ASP,59(OD2)	ARG,43(NE)	NA	NA	NA
SAM(2YZQ)	2YZQ	Q5SLS0		NA	ILE,232(N)	NA	ILE,232(O);GLN,254(O)	GLN,254(NE2)	NA	ASP,177(OD2);THR,228(OG1);THR,228(OG1)	ASP,177(OD1);THR,228(OG1);THR,228(OG1)	NA	NA	NA	NA
SAH(2ZFU)	2ZFU	O43159	2.1.1.-	GLY,316(O);CYS,363(O)	MET,347(N)	NA	ASP,346(OD1)	NA	NA	ASP,334(OD1)	HIS,281(NE2);ASP,334(OD2)	NA	NA	NA	NA
SAH(2ZWA)	2ZWA	Q08282	2.1.1.-	GLY,115(O);GLU,224(O)	LEU,197(N)	NA	ASP,196(OD1)	NA	ARG,88(NH2)	ASP,146(OD1)	ASP,146(OD2)	LYS,38(NZ)	NA	NA	NA
SAM(3A27)	3A27	Q58952	2.5.1.-	NA	ASN,155(N)	NA	NA	NA	NA	GLU,127(OE2)	GLU,127(OE1)	NA	NA	NA	NA
SAH(3BGV)	3BGV	O43148	2.1.1.56	GLY,41(O);GLN,120(O)	SER,98(N)	NA	ASP,97(OD1)	NA	LYS,16(NZ)	ASP,63(OD1)	ASP,63(OD2)	NA	NA	NA	NA
SAH(3BUS)	3BUS	Q8KZ94	2.1.1.-	LEU,136(O)	ALA,120(N)	NA	ASP,119(OD1)	NA	NA	SER,91(OG);SER,91(OG)	GLN,96(OE1)	NA	NA	NA	NA
SAM(3BWC)	3BWC	Q4DA73	2.5.1.16	GLN,72(O)	GLY,158(N)	NA	ASP,157(OD1)	NA	NA	ASP,126(OD1)	ASP,126(OD2)	NA	NA	NA	NA
SAM(3DH0)	3DH0	O67440		ALA,113(O)	NA	NA	GLU,97(O);GLU,97(OE2)	LYS,6(NZ)	NA	ASP,69(OD1);GLN,71(OE1)	ASP,69(OD2)	ARG,20(NH1)	NA	NA	NA
SAM(3DLC)	3DLC	Q6LY14		GLY,50(O);ARG,117(O)	VAL,101(N)	NA	ASP,100(OD1)	NA	ARG,117(NH1)	ASP,72(OD1)	ASP,72(OD2)	TYR,28(OH)	NA	SER,119(OG)	NA
SAH(3DMG)	3DMG	Q5SKW0		GLY,241(O)	VAL,289(N)	NA	ASP,288(OD1)	NA	SER,216(OG)	GLU,262(OE2)	GLU,262(OE1)	NA	NA	NA	NA
SAH(3DUW)	3DUW	Q739U3		GLY,66(O)	ALA,119(N)	NA	NA	NA	VAL,42(N)	GLU,90(OE2);HIS,95(ND1)	LEU,68(N);GLU,90(OE1);HIS,95(ND1);HIS,95(ND1)	NA	NA	NA	NA
SAM(3DXY)	3DXY	P0A8I5	2.1.1.33	GLY,71(O);PHE,141(O)	ALA,122(N)	NA	NA	NA	NA	GLU,94(OE2)	GLU,94(OE1)	NA	NA	NA	NA
SAM(3E23)	3E23	Q6N6X2		GLY,51(O);HIS,109(O)	PHE,94(N)	GLY,73(N)	NA	NA	NA	ASP,72(OD2)	ASP,72(OD1)	HIS,109(ND1)	NA	NA	NA
SAH(3EVD)	3EVD	P03314	3.4.21.91; 3.6.1.15; 3.6.4.13; 2.1.1.56; 2.1.1.57; 2.7.7.48	ASP,146(OD2)	ILE,132(N)	NA	ASP,131(OD1)	NA	SER,56(OG);GLY,86(N)	HIS,110(ND1);HIS,110(ND1)	NA	SER,56(OG);TRP,87(N)	NA	NA	NA
SAM(3FPJ)	3FPJ	O26771		TYR,107(OH);TYR,107(OH)	NA	NA	GLU,181(OE1)	GLU,199(N)	NA	GLU,153(OE2)	GLU,153(OE1)	THR,137(OG1)	NA	NA	NA
SAH(3FRI)	3FRI	Q763K9		ALA,111(O);PHE,173(O)	VAL,158(N)	NA	ASP,157(OD1)	NA	ARG,87(NH2)	ASP,131(OD1)	ASP,131(OD2)	SER,83(OG);ARG,87(NH1)	NA	NA	NA
SAM(3G07)	3G07	Q7L2J0	2.1.1.-	GLY,451(O);LEU,581(O)	TYR,560(N)	ILE,475(N)	ASN,559(OD1)	NA	NA	ASP,474(OD1)	ASN,453(ND2);ASP,474(OD2)	NA	NA	NA	NA
SAM(3G2O)	3G2O	O52805		ALA,71(O);SER,138(OG)	MET,123(N)	NA	ASP,122(OD1)	NA	ARG,76(NH2);SER,138(OG)	GLU,92(OE2)	GLU,92(OE1)	ARG,76(NE)	NA	NA	NA
SAH(3G5T)	3G5T	P32643	2.1.1.145	GLY,44(O);VAL,120(O)	SER,98(N)	NA	NA	NA	TYR,21(OH)	ASP,68(OD1)	ASP,68(OD2)	TYR,14(OH);TYR,14(OH);TYR,21(OH)	NA	NA	NA
SAM(3G89)	3G89	Q9LCY2	2.1.1.170	GLY,88(O);PHE,93(O);ARG,158(O)	ALA,139(N)	ALA,112(N)	GLU,140(OE1)	NA	ARG,158(NH2)	ASP,111(OD1);THR,113(OG1);THR,113(OG1)	ASP,111(OD2);LYS,116(NZ)	ARG,158(NE)	NA	NA	NA
SAH(3GDH)	3GDH	Q96RS0	2.1.1.-	ASN,704(OD1);SER,763(OG);SER,763(OG)	PHE,748(N)	ILE,720(N)	ASP,747(OD1)	NA	VAL,701(N)	ASP,719(OD1)	ASP,719(OD2)	ASN,704(N)	NA	NA	NA
SAH(3GGD)	3GGD	Q3M3X1		ALA,63(O);ARG,130(O)	GLY,109(N)	NA	ASP,108(OD1)	NA	NA	ASP,84(OD1)	ASP,84(OD2)	ARG,130(NH1)	NA	NA	NA
SAH(3GO4)	3GO4	Q82L35		GLY,85(O);ILE,166(O)	MSE,139(N)	NA	ASP,138(OD1)	NA	TYR,27(OH);ARG,62(NH1)	ASP,111(OD1)	ASP,111(OD2)	ASN,61(ND2);ILE,166(O)	NA	NA	NA
SAH(3GRR)	3GRR	Q58435	2.1.1.-	NA	ALA,85(N)	NA	ASP,84(OD1)	NA	LEU,13(N)	GLU,59(OE2)	GLY,40(N);GLU,59(OE1)	ASN,101(ND2)	NA	NA	NA
SAH(3GU3)	3GU3	Q81E32	2.1.1.-	GLY,47(O)	ALA,98(N)	NA	ASP,97(OD1)	NA	HIS,113(ND1)	ASP,71(OD1)	ASP,71(OD2)	NA	NA	NA	NA
SAH(3H2B)	3H2B	Q6M1Q8		GLY,106(O);TRP,166(O)	ILE,150(N)	NA	NA	NA	ARG,111(NH2)	GLU,127(OE2)	GLU,127(OE1)	ARG,111(NE)	NA	NA	NA
SAH(3HTX)	3HTX	Q9C5Q8	2.1.1.n8	LEU,795(O)	ILE,779(N)	NA	SER,778(OG);SER,778(OG)	NA	SER,726(OG)	ASP,745(OD1)	ASP,745(OD2)	NA	NA	NA	NA
SAM(3IHT)	3IHT	Q5LVY3		THR,53(OG1);THR,53(OG1);ASP,112(OD2)	ILE,91(N)	NA	ASP,90(OD1)	NA	GLY,51(N);ARG,52(N)	GLU,70(OE2);ARG,71(NE)	GLY,49(N);GLU,70(OE1)	THR,53(N);THR,53(OG1)	NA	NA	NA
SAH(3JWH)	3JWH	Q3MCR9		GLY,288(O);ILE,360(O)	LEU,344(N)	NA	NA	NA	NA	ASP,311(OD1)	ASP,311(OD2)	NA	NA	NA	NA
SAM(3KKZ)	3KKZ	Q5LES9		GLY,54(O);GLU,121(O)	MSE,105(N)	NA	SER,104(OG);SER,104(OG)	NA	ARG,25(NH2)	ASP,76(OD1)	ASP,76(OD2)	ARG,25(NE);GLN,26(N)	NA	NA	NA
SAM(3KU1)	3KU1	Q97PJ9		GLY,23(O);ALA,91(O)	NA	NA	ASN,74(OD1);GLY,75(N)	NA	ARG,5(NH2)	GLU,46(OE1)	GLU,46(OE2)	NA	NA	NA	NA
SAH(3LBY)	3LBY	Q57564		LEU,94(O);GLY,95(O);TYR,96(O)	HIS,76(N)	NA	NA	NA	NA	ASP,48(OD1);GLN,50(OE1)	ASP,48(OD2)	NA	NA	NA	NA
SAH(3LCC)	3LCC	Q8DSS3		GLY,74(O);TYR,139(O)	VAL,124(N)	NA	ASP,123(OD1)	NA	NA	ASP,95(OD1)	TRP,40(NE1);ASP,95(OD2)	NA	NA	NA	NA
SAH(3LDF)	3LDF	Q0WP12	2.1.1.n4	ASP,292(OD2)	VAL,272(N)	NA	NA	NA	NA	ASP,242(OD1)	ASP,242(OD2);ARG,246(NH2)	NA	NA	NA	NA
SAH(3LDG)	3LDG	Q8DUW5		NA	LEU,292(N)	NA	GLN,293(OE1)	NA	SER,205(N);SER,205(OG)	ASP,263(OD1)	ASP,263(OD2)	ILE,178(N);THR,207(OG1);THR,207(OG1)	NA	NA	NA
SAM(3M6W)	3M6W	Q8DVL0		ASP,177(OD2)	NA	NA	NA	NA	GLY,113(N);GLY,114(N)	GLU,133(OE2)	ALA,111(O);GLU,133(OE1)	LYS,115(N);LYS,115(NZ)	NA	NA	NA
SAM(3MB5)	3MB5	Q9V1J7	2.1.1.219	ASP,169(OD2)	ILE,154(N)	NA	ASP,153(OD1)	NA	VAL,77(N);LEU,107(N)	GLU,125(OE2)	GLU,125(OE1)	SER,104(N);ALA,106(N)	NA	NA	NA
SAM(3NDI)	3NDI	D5AV00	2.1.1.152	GLY,113(O);ALA,176(O)	PHE,155(N)	NA	PHE,155(O);TYR,184(OH);TYR,184(OH)	NA	ASN,177(ND2)	GLU,134(OE2);SER,136(OG);SER,136(OG)	ASN,115(ND2);GLU,134(OE1)	SER,80(OG)	NA	NA	NA
SAH(3OFK)	3OFK	Q9AQ22	2.1.1.-	GLY,52(O);ALA,114(O)	ILE,99(N)	NA	ASP,98(OD1)	NA	ARG,31(NH1)	ASP,73(OD1)	ALA,54(N);ASP,73(OD2)	ARG,31(NH2);HIS,32(NE2);HIS,32(NE2)	NA	NA	NA
SAH(3ORH)	3ORH	Q14353	2.1.1.2	MET,50(SD);ASP,135(OD2)	TRP,117(N)	NA	GLU,118(OE1)	NA	ALA,74(N)	TRP,20(NE1);GLU,90(OE2)	GLY,70(N);GLU,90(OE1)	MET,71(N);ILE,73(N)	NA	NA	NA
SAH(3OU2)	3OU2	C6ELC9		ALA,54(O);ALA,114(O)	LEU,99(N)	NA	ASP,98(OD1)	NA	TYR,22(OH)	ASP,75(OD1)	ASP,75(OD2)	TRP,60(NE1)	NA	NA	NA
SAH(3P2E)	3P2E	A8C927	2.1.1.180	GLY,32(O);LEU,104(O)	ALA,87(N)	NA	GLU,88(OE1);THR,109(OG1);THR,109(OG1)	THR,109(OG1);LEU,110(N)	SER,195(OG)	ASP,55(OD1)	ASP,55(OD2)	ASN,38(ND2)	NA	NA	NA
SAM(3PFG)	3PFG	P95748		ALA,58(O)	MET,102(N)	NA	ASP,101(OD1)	NA	NA	GLU,79(OE2)	GLU,79(OE1)	TYR,22(OH);TYR,33(OH)	NA	NA	NA
SAM(3PS9)	3PS9	C6ELC9		NA	ILE,157(N)	NA	NA	NA	THR,69(N)	GLU,101(OE2)	GLU,101(OE1)	NA	NA	NA	NA
SAH(3PT9)	3PT9	P13864	2.1.1.37	NA	CYS,194(N)	NA	ASP,193(OD1)	NA	LEU,154(N);VAL,582(N)	GLU,171(OE2)	GLU,171(OE1)	GLY,153(N)	NA	NA	NA
SAH(3Q7E)	3Q7E	Q63009	2.1.1.-; 2.1.1.125	GLY,78(O)	VAL,128(N)	NA	NA	NA	ARG,54(NH2)	GLU,100(OE2)	GLU,100(OE1)	NA	NA	NA	NA
SAM(3QOW)	3QOW	Q8TEK3	2.1.1.43	ASP,161(OD2);GLY,163(O)	PHE,223(N)	NA	ASP,222(OD1)	NA	THR,139(OG1);ASN,241(ND2)	GLU,186(OE2)	GLU,186(OE1)	THR,139(N);GLN,168(NE2)	NA	NA	NA
SAM(3RFA)	3RFA	P36979	2.1.1.192	GLY,179(O);GLU,180(OE1)	ASN,312(N)	NA	PHE,131(O);ASN,312(O)	NA	NA	HIS,235(NE2);HIS,235(NE2)	SER,233(OG);SER,233(OG)	SER,211(OG);SER,233(OG)	NA	NA	NA
SAH(3S1S)	3S1S	G1K3S1		SER,332(N);SER,332(OG);SER,332(OG)	NA	NA	NA	NA	NA	ASP,355(OD1)	ASP,355(OD2)	SER,332(OG);SER,332(OG)	NA	NA	NA
SAM(3SGL)	3SGL	Q8ZD36	2.1.1.61; 1.5.-.-	GLU,64(OE2);ASN,72(OD1);ASP,178(OD2)	VAL,157(N)	NA	ASP,156(OD1)	NA	THR,69(N);THR,69(OG1)	GLU,101(OE2)	GLU,101(OE1)	LEU,71(N);ASN,72(N)	NA	NA	NA
SAH(3SSO)	3SSO	Q83WF2		GLU,202(OE2);GLY,204(O);ASP,275(OD2)	GLN,253(N)	NA	ASP,252(OD1)	NA	NA	ASP,234(OD1)	GLY,206(N);TYR,208(N);ASP,234(OD2)	THR,173(OG1);THR,173(OG1)	NA	NA	NA
SAH(3T0I)	3T0I	Q8A3I2		GLY,54(O);GLU,121(O)	MET,105(N)	NA	NA	NA	ARG,25(NH2)	ASP,76(OD2)	ASP,76(OD1)	ARG,25(NE);GLN,26(N)	NA	NA	NA
SAM(3T7S)	3T7S	A6L5C0		GLY,54(O);GLU,121(O)	MET,105(N)	NA	SER,104(OG);SER,104(OG)	NA	ARG,25(NH2)	ASP,76(OD1)	ASP,76(OD2)	GLN,26(N)	NA	NA	NA
SAH(3TOS)	3TOS	Q8KNF1		GLU,75(OE2);GLY,77(O);ASP,189(OD2)	VAL,167(N)	NA	ASP,166(OD1)	NA	NA	ASP,107(OD1);THR,108(OG1)	ASP,107(OD2)	ARG,82(NE);ARG,82(NH2)	NA	NA	NA
SAH(3U81)	3U81	P22734	2.1.1.6	GLY,66(O);SER,72(OG)	SER,119(N)	ILE,91(N)	GLN,120(OE1)	NA	LYS,46(NZ)	GLU,90(OE2)	GLU,90(OE1)	NA	NA	NA	NA
SAH(3UA3)	3UA3	P46580	2.1.1.-; 2.1.1.125	GLY,414(O)	MSE,478(N)	NA	ASP,477(OD1);CYS,513(SG);CYS,513(SG)	NA	NA	TYR,376(OH);TYR,376(OH);GLU,450(OE1)	TYR,376(OH);TYR,376(OH)	TYR,386(OH);TYR,386(OH)	NA	NA	NA
SAH(3UJB)	3UJB	Q6T755		GLY,63(O);ARG,127(O)	ILE,111(N)	NA	ASP,110(OD1)	NA	SER,37(OG)	ASP,85(OD1);CYS,87(SG);CYS,87(SG)	ASP,85(OD2)	ILE,36(N)	NA	NA	NA
SAH(2JHP)	2JHP	P07132		LEU,409(O); GLY,134(O)	GLY,397(N)	NA	ASN,396(OD1);ASN,417(OD1,ND2)	ASN,417(ND2)	ARG,122(NE)	MET,153(O)	GLU,136(OE2)	ARG,122(NH2)	NA	NA	NA
SAH(2XYQ)	2XYQ	P0C6X7	3.4.19.12; 3.4.22.69; 3.4.22.-; 2.7.7.48; 3.6.4.12; 3.6.4.13; 3.1.13.-; 3.1.-.-; 2.1.1.-	TYR,47(OH); GLY,71(O)	CYS,115(N)	NA	NA	NA	GLY,81(N)	ASP,99(OD2)	GLY,73(O); ASP,99(OD1)	ASN,43(ND2)	NA	NA	NA
SAM(3ELU)	3ELU	D0VX01	2.1.1.57	ASP,146(OD2)	VAL,132(N)	NA	ASN,131(OD1)	NA	NA	HIS,110(ND1)	NA	GLY,86(N); SER,56(OG)	NA	NA	NA
SAH(3MQ2)	3MQ2	P25920	2.1.1.180	LEU,102(O); GLY,32(O)	ALA,87(N)	NA	SER,107(OG); GLU,88(OE1)	NA	SER,192(OG,N)	ASP,55(OD1)	ASP,55(OD2)	THR,191(OG1)	NA	NA	NA
SAM(3V8V)	3V8V	P75864	2.1.1.173	NA	VAL,291(N)	NA	NA	NA	SER,200(OG,N)	ASP,262(OD1)	ASP,262(OD2)	THR,202(OG1)	NA	NA	NA
SAM(3QHU)	3QHU	C0JV69		NA	ILE,151(N)	NA	GLU,152(OE1)	NA	NA	ASP,115(OD1)	GLN,120(NE2); ASP,115(OD2)	NA	NA	NA	NA
