# Supplementary material for: Structural and functional studies of S-adenosyl-L-methionine binding proteins: a ligand-centric approach
Source: BMC Struct Biol. 2013 Apr 25;13:6. doi: 10.1186/1472-6807-13-6 (PMC3662625; doi:10.1186/1472-6807-13-6)
Supplement: Additional file 2: Table S2 — Results of ligand-centric analysis for other fold types (II-XVIII). [file 1472-6807-13-6-S2.xlsx]

## Sheet: Fold types II-XVIII
Table S2	Results of ligand-centric analysis for other fold types (II-XVIII).
	Temperature Factors <80Å2
	is indicated by ü and >80Å2
	by û and the residues
	are highlighted in red
UniprotKB Accession	Representative PDB-ID	Temperature Factors	PDB IDs	PIRSF	PFAM Domain architecture	Taxonomy	Resolution	Ligand ID	SCOP CLASS	SCOP FOLD	TOPOLOGY	FOLD TYPE	TOPOLOGICAL CLASS	Sugar pucker
			3IV6				2.70	SAM	Alpha and beta proteins (a/b)	NAD(P)-binding Rossmann-fold domains*	6754123	Fold XIV		C2'-endo
P13009	1MSK	ü	2O2K; 1BMT; 1K7Y; 1K98; 1MSK; 3BUL; 3IV9; 3IVA; 3K13	SF000381	PF02574:PF00809:PF02607:PF02310:PF02965	E=119, B=2283, A=4, V=0,O=14	1.80	SAM	Alpha and beta proteins (a+b)	Methionine synthase activation domain-like	32145	Fold II	Class II	C3'-endo
O68100	3NDC	ü	3NDC; 3NEI; 1CBF; 2CBF	SF005628	PF00590	E=0, B=189, A=27, V=0, O=4	2.00	SAH	Alpha and beta proteins (a/b)	Tetrapyrrole methylase	32415 98 10 76	Fold III	Class III	C3'-endo
P95417	2YBO	ü	1V9A; 1VA0; 1VE2; 1S4D; 2YBO; 2YBQ	SF005706	PF00590	E=2, B=263, A=31, V=0, O=0	2.00	SAH	Alpha and beta proteins (a/b)	Tetrapyrrole methylase	32415 67 10 89	Fold III	Class III	C3'-endo
O68097	3NUT	ü	3NUT	SF006029	PF00590	E=0, B=67, A=20, V=0, O=3	2.22	SAH	Alpha and beta proteins (a/b)	Tetrapyrrole methylase	32415 98 10 76	Fold III	Class III	C3'-endo
O29536	2BB3	ü	2BB3	SF006369	PF00590[-15]	E=0, B=25, A=14, V=0, O=3	2.27	SAH	Alpha and beta proteins (a/b)	Tetrapyrrole methylase	32415 67 10 89	Fold III	Class III	C3'-endo
P25924	1PJQ	ü	1PJQ; 1PJS; 1PJT	SF036426	PF00590	E=0, B=1341, A=0, V=0, O=10	2.21	SAH	Alpha and beta proteins (a/b)	Tetrapyrrole methylase	32415 98 10 76	Fold III	Class III	C3'-endo
Q8KFD9	2E0N	ü	2QBU; 2E0K; 2E0N	SF036427	PF00590	E=0, B=1136, A=93, V=0, O=6	2.00	SAH	Alpha and beta proteins (a/b)	Tetrapyrrole methylase	32415 98 10 76	Fold III	Class III	C3'-endo
D5AV04	3NJR	û	3HM2; 3E05	SF036428	PF00590	E=1, B=829, A=1, V=0, O=1	2.70	SAH	Alpha and beta proteins (a/b)	Tetrapyrrole methylase	321456	Fold III	Class III	C1'-exo
O58456	2Z6R	ü	1VCE; 1WNG; 2DEK; 2DSG; 2DSH; 2DSI; 2DV3; 2DV4; 2DV5; 2DV7; 2DXV; 2DXW; 2DXX; 2E07; 2E08; 2E15; 2E16; 2E17; 2E4N; 2E4R; 2E7R; 2E8H; 2E8Q; 2E8R; 2E8S; 2ED3; 2ED5; 2EEQ; 2EGB; 2EGL; 2EGS; 2EH2; 2EH4; 2EH5; 2EHC; 2EHL; 2EJJ; 2EJK; 2EJZ; 2EK2; 2EK3; 2EK4; 2EK7; 2EKA; 2EL0; 2EL1; 2EL2; 2EL3; 2ELD; 2ELE; 2EMR; 2EMU; 2EN5; 2ENI; 2HR8; 2HUQ; 2HUT; 2HUV; 2HUX; 2OWF; 2OWG; 2OWK; 2OWU; 2OWV; 2P2X; 2P5C; 2P5…	SF036432	PF00590	E=301, B=0, A=128, V=0, O=2	1.50	SAH	Alpha and beta proteins (a/b)	Tetrapyrrole methylase	51423 98 10 76	Fold III	Class III	C3'-endo
D5AV00	3ND1	ü	2NPN;3ND1	SF036525	PF00590	E=0, B=372, A=0, V=0, O=0	1.50	SAH	Alpha and beta proteins (a/b)	Tetrapyrrole methylase	51423 98 10 76	Fold III	Class III	C3'-endo
Q53WA6	2ZVB	ü	2ZVB; 2ZVC		PF00590		2.00	SAH	Alpha and beta proteins (a/b)	Tetrapyrrole methylase	23154 98 10 76	Fold III	Class III	C3'-endo
P43912	1UAL	ü	3KY7; 1OY5; 1UAJ; 1UAK; 1UAL; 1UAM; 3AXZ; 3KNU; 1P9P; 3IEF	SF000386	PF01746	E=1, B=4026, A=0, V=0, O=13	1.80	SAH	Alpha and beta proteins (a/b)	alpha/beta knot	21435	Fold IV	Class IV	C2'-endo
Q9FAC4	1V2X	ü	1ZJR; 2I6D; 1V2X; 1GZ0; 1IPA; 1X7O; 1X7P	SF005783	PF00588	E=4, B=1390, A=1, V=0, O=12	1.50	SAM	Alpha and beta proteins (a/b)	alpha/beta knot	3216475	Fold IV	Class IV	C2'-endo
O66552	2EGV	ü	1Z85; 2CX8; 2Z0Y; 1VHK; 2EGV; 2EGW; 1V6Z; 1NXZ; 1VHY	SF015601	PF04452	E=16, B=4225, A=0, V=0, O=13	1.45	SAM	Alpha and beta proteins (a/b)	alpha/beta knot	21435	Fold IV	Class IV	C3'-endo
O29524	3O7B	ü	3BBD; 3BBE; 3BBH; 3O7B	SF015880	PF03587	E=0, B=0, A=28, V=0, O=0	1.45	SAH	Alpha and beta proteins (a/b)	alpha/beta knot	21435	Fold IV	Class IV	C3'-endo
O58214	2YY8	ü	2O3A; 2YY8	SF016123	PF01994	E=0, B=0, A=134, V=0, O=0	2.48	SAM	Alpha and beta proteins (a/b)	alpha/beta knot	21435	Fold IV	Class IV	C1'-endo
Q59034	3AIA	ü	2QWV; 3AI9; 3AIA	SF016663	PF04013	E=0, B=34, A=27, V=0, O=0	1.40	SAM	Alpha and beta proteins (a/b)	alpha/beta knot	3216475	Fold IV	Class IV	C3'-endo
Q9X1Q6	3DCM	ü	3DCM	SF018964		E=0, B=27, A=0, V=0, O=0	2.00	SAM	Alpha and beta proteins (a/b)	alpha/beta knot	321546	Fold IV	Class IV	C2'-exo
P44868	1MXI	ü	3N4J; 3N4K; 1J85; 1MXI; 3L8U; 3E5Y	SF029256	PF00588	E=10, B=3497, A=0, V=0, O=11	1.70	SAH	Alpha and beta proteins (a/b)	alpha/beta knot	21435	Fold IV	Class IV	C3'-endo
P52391	3NK7	ü	3NK7; 3NK6		PF04705:PF00588		2.10	SAM	Alpha and beta proteins (a/b)	alpha/beta knot	3216475	Fold IV	Class IV	C1'-endo
Q13395	2HA8	ü	2HA8		PF00588		1.60	SAH	Alpha and beta proteins (a/b)	alpha/beta knot	3216475	Fold IV	Class IV	C3'-endo
P18644	3GYQ	û	3GYQ		PF04705:PF00588		2.45	SAM	Alpha and beta proteins (a/b)	alpha/beta knot	3216475	Fold IV	Class IV	C2'-exo
Q06287	3OII	ü	2V3K 3OII 3OIJ 3OIN		PF03587		1.85	SAH	Alpha and beta proteins (a/b)	alpha/beta knot	45321768	Fold IV	Class IV	C3'-endo
O29206	2QMM	ü	2QMM		PF04013		1.85	SAM	Alpha and beta proteins (a/b)	alpha/beta knot	45321768	Fold IV	Class IV	C3'-endo
Q8SRR4	3Q87	ü	3Q87		PF05175		2.00	SAM	All beta-proteins	Trm112p-like	1234	Fold IX	Class IX	C1'-exo
Q43088	2H21	ü	1MLV; 1OZV; 1P0Y; 2H21; 2H23; 2H2E; 2H2J	SF009328	PF00856	E=27, B=0, A=0, V=0, O=0	2.45	SAM	All beta proteins	beta-clip	1236547	Fold V	Class V	C2'-exo
Q9H5I1	2R3A	ü	3MTS; 2R3A	SF009343	<PF00385:PF05033:PF00856:{PF00009(1-5):PF03144(0-1)}>	E=134, B=0, A=0, V=0, O=0	2.00	SAM	All beta proteins	beta-clip	145,13,2,10,89736,12,11,4	Fold V	Class V	C2'-exo
Q03164	2W5Y	ü	3UVM; 2AGH; 2J2S; 2JYI; 2KKF; 2KU7; 2KYU; 2W5Y; 2W5Z; 3EG6; 3EMH; 3LQH; 3LQI; 3LQJ; 3P4F; 3U85; 3U88	SF010354	PF02008(0-2):PF00628(1-5):PF00856	E=54, B=0, A=0, V=0, O=0	2.00	SAH	All beta proteins	beta-clip	12,10,7893465	Fold V	Class V	C3'-endo
Q8TBK2	3RC0	ü	3QXY; 3RC0	SF011771	PF00856	E=164, B=0, A=0, V=0, O=2	2.19	SAM	All beta proteins	beta-clip	564123798	Fold V	Class V	C3'-endo
O41094	3KMT	ü	1N3J; 2G46; 3KMA; 3KMJ; 3KMT	SF022536	PF00856	E=15, B=129, A=3, V=6, O=0	1.78	SAH	All beta proteins	beta-clip	129678354	Fold V	Class V	C3'-endo
Q9H7B4	3QWP	ü	3QWV; 3QWW; 3MEK; 3OXF; 3OXG; 3OXL; 3PDN; 3QWP; 3RU0; 3N71; 3RIB; 3S7B; 3S7D; 3S7F; 3S7J; 3TG4; 3TG5	SF027061	PF00856; PF01753	E=27, B=0, A=0, V=0, O=0	1.53	SAM	All beta proteins	beta-clip	12,12,9,10,11,348756	Fold V	Class V	C3'-endo
Q9NQR1	1ZKK	ü	1ZKK; 2BQZ; 3F9W; 3F9X; 3F9Y; 3F9Z	SF027717	PF00856	E=110, B=0, A=0, V=0, O=0	1.45	SAH	All beta proteins	beta-clip	128935647 10	Fold V	Class V	C3'-endo
Q9H9B1	3HNA	ü	2O8J; 3DM1; 3K5K; 3RJW; 2IGQ; 2RFI; 3B7B; 3B95; 3FPD; 3HNA; 3MO0; 3MO2; 3MO5; 3SW9; 3SWC	SF037115	PF00023(6-8):PF05033:PF00856	E=26, B=0, A=0, V=0, O=0	1.50	SAH	All beta proteins	beta-clip	542189736 12 11 10 13	Fold V	Class V	C3'-endo
Q8WTS6	2F69	ü	1H3I; 1MT6; 1MUF; 1N6A; 1N6C; 1O9S; 1XQH; 2F69; 3CBM; 3CBO; 3CBP; 3M53; 3M54; 3M55; 3M56; 3M57; 3M58; 3M59; 3M5A; 3OS5; 4E47	SF037249	PF02493(3):PF00856	E=35, B=0, A=0, V=0, O=0	1.30	SAH	All beta proteins	beta-clip	1,2,10,7893465	Fold V	Class V	C3'-endo
Q8X225	1PEG	ü	1G6Z; 1MVH; 1MVX; 1ML9; 1PEG	SF037528	PF05033:PF00856	E=8, B=0, A=0, V=0, O=1	2.59	SAH	All beta proteins	beta-clip	156,15,12,2,11,9,10,837,14,13,4	Fold V	Class V	C3'-endo
Q4FZB7	3S8P	ü	3S8P		PF00856		1.85	SAM	All beta proteins	beta-clip	127835469	Fold V	Class V	C2'-exo
Q53H47	3BO5	ü	3F2K; 3K9J; 3K9K; 3BO5		PF05033:PF00856:PF01498:PF01359		1.59	SAH	All beta proteins	beta-clip	145,13,10,14,8,9,7,2,6,12,11,3	Fold V	Class V	C3'-endo
Q86Y97	3RQ4	ü	3RQ4		PF00856		1.80	SAM	All beta proteins	beta-clip	127835469	Fold V	Class V	C2'-exo
Q9BYW2	3H6L	ü	2A7O; 3H6L		PF00856:PF00397:PF08236		1.99	SAM	All beta proteins	beta-clip	5412,10,3798,15,12,13,6,11,14,16,17	Fold V	Class V	C3'-endo
Q9NR48	3OPE	ü	3MQM; 3OPE		PF00856:PF00439:PF00628:PF01426		2.90	SAM	All beta proteins	beta-clip	19786234,11,12,5,10,13	Fold V	Class V	C3'-endo
Q86TU7	3SMT	ü	3SMT		PF00856:PF09273		2.04	SAM	All beta proteins	beta-clip	12,10,7398564,11,12	Fold V	Class V	C3'-endo
Q96L73	3OOI	ü	3OOI		PF00855(2):PF00628:PF00856		1.75	SAM	All beta proteins	beta clip	6751239 10 48 11	Fold V	Class V	C3'-endo
Q97T38	2HMA	ü	2HMA; 2DER; 2DET; 2DEU	SF002831	PF03054	E=31, B=757, A=0, V=0, O=7	2.41	SAM	Alpha and beta proteins (a/b)	Adenine nucleotide alpha hydrolase-like	321456	Fold VI	Class VI	C3'-endo
Q8TMG0	4A2N	û	4A2N	SF026275			3.40			Helical Bundle domain		Fold VII	Class VII	C1'-exo
Q6NDF6	3OKX	ü	3OKX	SF038541	PF01980	E=0, B=31, A=0, V=0, O=0	1.80	SAM	Multi-domain proteins (alpha and beta)	YaeB-like (not clear if it is a MTase)	345216	Fold VIII	Class VIII	C3'-endo
O29998	2NV4	ü	2NV4	SF038542	PF01980	E=3, B=68, A=53, V=0, O=0	2.20	SAM	Multi-domain proteins (alpha and beta)	YaeB-like (not clear if it is a MTase)	345216	Fold VIII	Class VIII	O4'-endo
P0A8U6	1CMC	ü	1CMA; 1CMB; 1CMC; 1MJ2; 1MJK; 1MJL; 1MJM; 1MJO; 1MJP; 1MJQ	SF003191	PF01340	E=0, B=53, A=0, V=0, O=3	1.80	SAM	All alpha proteins	Ribbon-helix-helix*		Fold X		C4'-exo
Q9LYU8	2CDQ	ü	2RE1; 2J0W; 2J0X; 2CDQ; 3MAH; 2HMF; 3C1M; 3C1N; 3C20	SF000726	PF00696:PF01842[-10](0-4)	E=78, B=4597, A=104, V=0, O=4	2.85	SAM	Alpha and beta proteins (a/b) ; Alpha and beta proteins (a+b)	Carbamate kinase-like*; Ferredoxin-like	231465	Fold XI		C2'-endo
O59416	2YZQ	ü	3KH5; 3LFZ; 3DDJ; 2YZQ	SF004693	PF00571(2)	E=0, B=0, A=53, V=0, O=0	1.63	SAM	Alpha and beta proteins (a+b)	CBS-domain pair*		Fold XII		C2'-endo
Q57564	3KPC	ü	3KPB; 3KPC; 3KPD	SF004698	PF01837:PF00571	E=0, B=0, A=48, V=0, O=0	1.79	SAM	Alpha and beta proteins (a+b)	CBS-domain pair*		Fold XII		C1'-exo
O58212	2WR8	ü	2Q6I; 2Q6K; 2Q6L; 2Q6O; 2F4N; 2ZBU; 2ZBV; 2CW5; 1WU8; 2WR8; 1RQP; 1RQR; 2C2W; 2C4T; 2C4U; 2C5B; 2C5H; 2CBX; 2CC2; 2V7T; 2V7U; 2V7V; 2V7W; 2V7X	SF006779	PF01887	E=2, B=966, A=103, V=0, O=0	1.77	SAH	All beta proteins	Bacterial fluorinating enzyme, C-terminal domain	D1; 2135467 D2:12845673	Fold XIII		O4'-endo
Q9S7B5	2C2B	ü	2C2B; 1E5X; 2C2G		PF00291		2.60	SAM	Alpha and beta proteins (a/b)	Tryptophan synthase beta subunit-like PLP-dependent enzymes*	987 10 215436	Fold XV		C3'-endo
P32131	1OLT	ü	1OLT	SF000167	PF04055:PF06969	E=0, B=156, A=0, V=0, O=0	2.07	SAM	Alpha and beta proteins (a/b)	TIM beta/alpha-barrel*	1234567	Fold XVI		C4'-exo
P0A9N4	3CB8	ü	3C8F; 3CB8	SF000369	PF04055	E=2, B=295, A=0, V=0, O=3	2.77	SAM	Alpha and beta proteins (a/b)	TIM beta/alpha-barrel*	7654321	Fold XVI		C1'-exo
P12996	1R30	û	1R30	SF001619	PF04055	E=133, B=2900, A=57, V=0, O=14	3.40	SAM	Alpha and beta proteins (a/b)	TIM beta/alpha-barrel*	912345876	Fold XVI		C4'-exo
Q9X0Z6	3CIW	ü	3CIW; 3CIX; 3IIX; 3IIZ; 3T7V	SF004762	PF04055	E=3, B=1463, A=150, V=0, O=6	1.35	SAH	Alpha and beta proteins (a/b)	TIM beta/alpha-barrel*	54321	Fold XVI		C4'-exo
P65388	1TV8	ü	1TV7; 1TV8; 2FB2; 2FB3	SF004845	PF04055:PF06463	E=13, B=420, A=36, V=0, O=5	2.20	SAM	Alpha and beta proteins (a/b)	TIM beta/alpha-barrel*	786543219	Fold XVI		C1'-exo
Q9XBQ8	2A5H	ü	2A5H	SF004911	PF04055	E=1, B=1521, A=31, V=0, O=5	2.10	SAM	Alpha and beta proteins (a/b)	TIM beta/alpha-barrel*	987654321	Fold XVI		C4'-exo
Q9T0I8	3LGS	ü	2H8G; 2QSU; 2QTG; 2QTT; 3LGS		PF01048		2.20	SAH	Alpha and beta proteins (a/b)	Phosphorylase/hydrolase-like*	23148567	Fold XVII		Doesn’t have sugar pucker information
P0A817	1RG9	ü	2OBV; 1FUG; 1MXA; 1MXB; 1MXC; 1P7L; 1RG9; 1XRA; 1XRB; 1XRC; 3S82; 3IML; 2P02; 1O90; 1O92; 1O93; 1O9T; 1QM4; 3TDE	SF000497	PF00438:PF02772:PF02773	E=621, B=4394,A=9, V=2, O=16	2.50	SAM	Alpha and beta proteins (a+b)	S-adenosylmethionine synthetase*		Fold XVIII		C3'-endo

## Sheet: Riboswitches
SAM dependent Riboswitches	Temperature Factors		Sugar Pucker
2GIS	ü	Riboswitches	C4'-exo
2QWY	ü	Riboswitches	O4'-endo
2YDH	ü	Riboswitches	C3'-endo
2YGH	ü	Riboswitches	C4'-exo
3E5C	ü	Riboswitches	C2'-endo
3GX5	ü	Riboswitches	C4'-exo
3GX6	ü	Riboswitches	C4'-exo
3GX7	ü	Riboswitches	C4'-exo
3IQN	ü	Riboswitches	C2'-exo
3IQR	ü	Riboswitches	C2'-exo
3NPB	ü	Riboswitches	C3'-endo
3E5E	ü	Riboswitches	C4'-endo
3GX3	ü	Riboswitches	C3'-endo
3NPN	û	Riboswitches	C4'-endo
3NPQ	ü	Riboswitches	O4'-endo

## Sheet: Sugar Puckering
Sugar Puckering (fold types II-XVIII)
PDB	Chain	Residue	V0	V1	V2	V3	V4	Vmax	Phase	Pucker	chi	gamma	delta
1AF7_SAH	A	287	-31.6782	20.782	-3.22784	-14.7198	28.918	28.918	95.9021	O4'-endo	-102.441	-112.925	174.86
1AQI_SAH	A	500	-13.6016	24.3985	-25.3985	17.7464	-2.65303	24.3985	167.311	C2'-endo	-104.515	-166.459	93.2492
1AV6_SAH	A	400	-37.884	36.3568	-20.6905	-1.23788	24.6698	36.3568	122.45	C1'-exo	-104.729	-53.7378	161.37
1B42_SAH	A	400	-49.1039	47.6351	-22.4724	-5.52118	32.8842	47.6351	117.102	C1'-exo	-112.234	-61.1182	165.044
1BC5_SAH	A	287	-32.2807	22.7842	-5.70292	-12.4104	27.7746	27.7746	100.441	O4'-endo	-100.849	-112.881	177.053
1BKY_SAH	A	400	-49.7564	48.575	-27.0825	-2.83934	32.4555	48.575	121.955	C1'-exo	-115.22	-62.6166	166.402
1BOO_SAH	A	401	-55.3776	46.1853	-28.9526	-3.4348	37.9607	46.1853	121.936	C1'-exo	-103.07	-61.9209	176.938
1CBF_SAH	A	300	6.09519	-28.6518	39.0408	-36.3552	19.1244	39.0408	9.7899	C3'-endo	-174.222	-107.028	80.3753
1CMA_SAM	A	105	-16.0687	-6.41124	24.3691	-34.7282	31.9573	31.9573	45.5083	C4'-exo	56.3405	136.599	45.4209
1CMC_SAM	A	105	-34.1521	4.49141	24.9246	-46.2955	50.2064	50.2064	60.4203	C4'-exo	73.7858	-177.01	36.673
1D2H_SAH	A	1301	-59.8094	45.3836	-13.8611	-22.0117	50.7446	50.7446	103.481	O4'-endo	-136.877	-96.4363	-9.97329
1DL5_SAH	A	699	-29.4616	32.8793	-16.1535	-0.226705	19.9015	32.8793	121.083	C1'-exo	-85.974	-84.2949	-177.06
1EAM_SAH	A	400	-43.3966	43.1495	-24.6307	-0.19972	26.3388	43.1495	123.836	C1'-exo	-107.503	-62.1617	164.612
1EIZ_SAM	A	301	-39.4508	26.5515	-4.84332	-17.6785	35.9637	35.9637	97.1017	O4'-endo	-122.732	-72.7641	169.962
1EJ0_SAM	A	301	-45.8871	33.6162	-9.81697	-15.9207	39.1237	39.1237	102.656	O4'-endo	-125.379	-67.3919	172.409
1EQA_SAH	A	400	-42.6865	42.5497	-23.301	-2.07232	26.5261	42.5497	122.21	C1'-exo	-109.385	-69.8376	159.736
1F3L_SAH	A	529	-24.326	36.1232	-33.3924	20.3907	2.22511	36.1232	157.636	C2'-endo	-109.828	-74.9461	155.932
1FJX_SAH	A	328	-28.7268	40.8332	-36.5443	21.086	4.60815	40.8332	154.735	C2'-endo	-108.315	-65.5604	158.067
1FP1_SAH	D	1699	-2.94748	7.55031	-8.63768	6.35754	-2.30849	7.55031	176.058	C2'-endo	-82.6445	-120.159	-138.911
1FP2_SAH	A	1699	-7.44556	17.3949	-19.55	13.3522	-4.09392	17.3949	172.994	C2'-endo	-89.3251	-103.988	-153.136
1FPQ_SAM	A	1699	-34.7291	5.12974	24.697	-47.1912	49.708	49.708	60.9349	C4'-exo	-102.466	-176.598	-146.169
1FPX_SAM	A	1699	-5.81044	21.2549	-27.2884	23.0477	-10.8431	23.0477	-175.354	C3'-exo	-91.2157	-84.1455	-165.481
1G55_SAH	A	392	-26.2307	35.7683	-31.3268	17.1132	5.7325	35.7683	152.3	C2'-endo	-113.937	-70.9488	161.937
1G60_SAM	A	500	-45.2854	38.8939	-20.4349	-5.5951	32.49	38.8939	117.221	C1'-exo	-106.452	-78.6697	-179.297
1H1D_SAM	A	301	-48.3804	30.6902	-3.69658	-22.525	45.0499	45.0499	94.4362	O4'-endo	-100.825	-80.8958	176.136
1HMY_SAM	A	328	-52.975	51.0316	-31.0912	-0.147185	34.6485	51.0316	124.582	C1'-exo	-119.148	-39.6037	178.09
1HNN_SAH	A	2001	-51.3913	51.0185	-28.878	0.343732	31.5237	51.0185	123.636	C1'-exo	-88.4978	-65.3857	-179.934
1I1N_SAH	A	1300	-42.7136	37.194	-18.775	-5.01924	29.9821	37.194	116.696	C1'-exo	-113.381	-61.6225	-172.362
1I9G_SAM	A	301	-31.8916	33.5195	-21.1833	2.932	17.4678	33.5195	129.197	C1'-exo	-95.7189	-75.0959	158.103
1JG1_SAH	A	500	-48.2798	38.5292	-16.875	-12.4803	39.4923	39.4923	110.517	C1'-exo	-98.0366	-159.838	177.625
1JG4_SAM	A	500	-20.4676	30.7099	-26.2951	17.1867	0.57418	30.7099	156.872	C2'-endo	-112.062	-169.975	-179.463
1JQD_SAH	A	400	-42.0547	47.5416	-31.2954	7.34291	22.4268	47.5416	132.618	C1'-exo	-91.9332	-80.0293	173.475
1JQE_SAH	A	400	-39.6467	44.511	-28.3248	6.05234	21.3319	44.511	131.24	C1'-exo	-94.9298	-53.1673	178.191
1JSZ_SAH	A	400	-46.7199	45.6028	-27.0072	-1.98343	29.6272	45.6028	123.849	C1'-exo	-116.228	-62.4496	164.598
1JTE_SAH	A	400	-42.834	41.1188	-21.2655	-4.61815	28.0266	41.1188	119.306	C1'-exo	-119.726	-65.3555	157.206
1JTF_SAH	A	400	-38.7472	40.0897	-23.7058	0.131783	23.6259	40.0897	125.488	C1'-exo	-111.43	-64.356	151.983
1KHH_SAH	A	236	-41.0223	39.0719	-24.001	1.3076	25.6661	39.0719	125.267	C1'-exo	-108.053	-69.7456	178.87
1KIA_SAM	A	293	-41.1267	26.4762	-2.86132	-20.5934	38.7598	38.7598	93.9679	O4'-endo	-128.059	-69.488	-179.812
1KPG_SAH	A	1900	-27.3812	39.4684	-35.9721	20.7017	3.63961	39.4684	155.786	C2'-endo	-115.637	-70.7067	164.791
1KPI_SAH	A	900	-23.8955	34.4301	-31.4155	17.905	3.34826	34.4301	155.644	C2'-endo	-111.342	-69.9511	164.852
1KR5_SAH	A	300	-51.9685	41.7675	-19.3076	-11.819	40.3463	41.7675	112.16	C1'-exo	-119.587	-101.825	-177.71
1KYW_SAH	C	1698	-0.589697	1.31764	-1.38627	0.954298	-0.197573	1.31764	169.959	C2'-endo	-74.0218	-146.511	-108.576
1KYZ_SAH	A	1698	-0.255016	0.6187	-0.699214	0.520713	-0.17804	0.6187	175.352	C2'-endo	-62.4095	-154.504	-114.475
1L1E_SAH	A	900	-26.0379	40.3079	-39.1669	24.3484	0.888257	40.3079	160.416	C2'-endo	-111.366	-68.7749	168.255
1L3I_SAH	A	801	-50.8954	48.7019	-26.0927	-2.25123	32.4831	48.7019	120.871	C1'-exo	-125.435	-84.9967	-178.728
1L9K_SAH	A	887	-30.4768	19.8328	-2.87257	-14.0768	27.5364	27.5364	95.4936	O4'-endo	-100.311	-110.198	-179.411
1M0E_SAH	A	328	-28.1894	37.6251	-32.1774	16.7972	6.89809	37.6251	150.55	C2'-endo	-102.928	-69.0113	167.103
1M6E_SAH	X	2814	-44.485	31.7777	-6.36425	-16.7781	39.2	39.2	98.4252	O4'-endo	-113.763	-87.2538	178.428
1M6Y_SAH	A	401	-41.8278	43.7156	-29.4634	5.88525	22.7474	43.7156	131.525	C1'-exo	-99.6305	-74.1222	168.154
1MHT_SAH	A	328	-53.125	49.5115	-30.5982	0.258422	32.6677	49.5115	124.889	C1'-exo	-115.645	-95.1752	174.379
1MJ2_SAM	A	2200	-28.8534	9.26498	12.0523	-28.9542	36.1959	36.1959	70.2421	C4'-exo	68.3085	173.007	41.8494
1MJL_SAM	A	200	-11.0847	-5.64786	19.1777	-26.0713	23.5985	23.5985	43.0348	C4'-exo	80.9158	168.689	26.0022
1MJO_SAM	A	199	-27.037	7.44568	13.1764	-29.1493	35.3959	35.3959	67.7305	C4'-exo	68.2507	166.066	41.4132
1MJQ_SAM	A	200	-17.9312	4.29632	9.55205	-20.169	23.5653	23.5653	65.9782	C4'-exo	89.6177	-159.973	81.7429
1MLV_SAH	A	700	15.6768	-33.8582	38.7962	-30.7753	9.34258	38.7962	-4.50948	C2'-exo	-165.371	-85.8751	84.1164
1MSK_SAM	A	1301	8.02976	-26.6215	34.5667	-30.0673	14.1124	34.5667	5.11805	C3'-endo	-167.123	73.2701	81.186
1MT6_SAH	A	1	-25.8888	24.6473	-13.7924	-1.1125	15.8633	24.6473	122.16	C1'-exo	-165.754	-86.2543	78.7198
1MXI_SAH	A	302	0.750598	-31.5654	45.9691	-49.7446	30.4786	45.9691	18.707	C3'-endo	-176.807	-104.277	-62.2271
1N2X_SAM	A	401	-39.3771	42.4789	-29.7342	7.66262	19.9558	42.4789	134.186	C1'-exo	-96.6249	-68.7528	169.432
1N6A_SAM	A	402	31.4692	-50.8118	55.7907	-39.3565	5.05612	55.7907	-12.437	C2'-exo	-165.257	-75.1179	63.4432
1N6C_SAM	A	402	31.1759	-50.3331	54.8284	-38.7868	4.94757	54.8284	-12.618	C2'-exo	-164.725	-77.9127	61.3435
1N7I_SAH	A	2002	-45.9337	43.2488	-26.6439	-0.390318	29.1132	43.2488	124.641	C1'-exo	-86.5832	-84.0663	-179.367
1N7J_SAH	A	2002	-28.6818	35.5481	-28.4441	12.6723	9.98385	35.5481	144.893	C2'-endo	-68.4597	-47.0956	-176.688
1NBH_SAM	A	293	-39.7092	24.9789	-2.22707	-20.2047	37.6136	37.6136	93.2024	O4'-endo	-126.312	-70.0965	179.566
1NBI_SAM	A	293	-38.3106	26.3304	-6.00399	-15.2777	33.1439	33.1439	99.2821	O4'-endo	-123.088	-71.3437	179.575
1NT2_SAM	A	301	-30.7522	19.7454	-2.92199	-14.2446	28.1132	28.1132	95.5318	O4'-endo	-123.086	-64.046	179.349
1NV8_SAM	A	300	-33.5284	37.1616	-27.2934	8.76727	15.7627	37.1616	137.237	C1'-exo	-94.1978	-89.5438	-177.796
1NV9_SAH	A	300	-33.6638	33.7537	-24.0468	5.48149	17.6267	33.7537	132.929	C1'-exo	-106.466	-73.015	171.655
1NW3_SAM	A	500	-45.93	29.9368	-4.54737	-20.9972	41.7386	41.7386	95.7659	O4'-endo	-121.335	-76.9383	176.704
1NW5_SAM	A	401	-34.9357	36.7194	-25.4083	6.14396	18.1755	36.7194	133.058	C1'-exo	-98.5462	-72.1736	177.885
1NW7_SAH	A	401	-28.5923	34.3026	-27.1957	10.7836	11.0873	34.3026	142.945	C1'-exo	-95.4196	-169.418	172.56
1O9S_SAH	A	1367	5.95215	-20.5475	26.155	-23.3723	11.2358	26.155	5.75206	C3'-endo	-169.077	-78.8253	81.1954
1OLT_SAM	A	501	-23.9623	-0.248632	22.256	-36.3791	38.0551	38.0551	55.089	C4'-exo	-134.236	-84.8239	-112.825
1OR8_SAH	A	354	-27.4367	38.7257	-34.8478	19.8398	4.59272	38.7257	154.605	C2'-endo	-107.056	-58.8055	153.937
1ORH_SAH	A	354	-27.411	38.3193	-34.1294	19.1319	5.00402	38.3193	153.837	C2'-endo	-107.84	-68.4762	159.121
1ORI_SAH	A	354	-25.7314	37.302	-34.1278	20.1527	3.36499	37.302	156.237	C2'-endo	-102.635	-70.4426	156.414
1OZV_SAH	A	1000	20.2002	-34.7508	36.0999	-25.4516	3.30773	36.0999	-13.2647	C2'-exo	-162.91	-80.3146	85.1943
1P0Y_SAH	A	800	21.2328	-34.4541	34.5922	-23.1345	1.16651	34.5922	-16.4257	C2'-exo	-166.44	-82.4067	85.0399
1P1B_SAH	A	4001	-41.6334	39.675	-23.8459	0.837527	26.1575	39.675	124.539	C1'-exo	-107.237	-73.1617	179.44
1P1C_SAH	A	2001	-42.9999	41.1395	-24.875	0.995729	27.0376	41.1395	124.793	C1'-exo	-111.274	-67.7634	179.275
1P7L_SAM	C	685	0.169664	-24.0604	37.2094	-38.2394	23.8051	37.2094	18.2734	C3'-endo	-89.1394	-166.394	-44.4271
1P9P_SAH	A	300	17.4122	-18.5382	12.2815	-2.02457	-9.79706	17.4122	-49.1564	C1'-endo	-170.931	-65.7932	-87.479
1P39_SAH	A	400	-43.9259	44.4492	-24.3443	-1.23901	28.1583	44.4492	122.464	C1'-exo	-115.831	-72.3472	168.391
1P91_SAM	A	1401	-5.05162	-13.8149	26.4218	-29.8995	21.9202	26.4218	27.9004	C3'-endo	-121.645	10.5336	143.554
1PEG_SAH	A	319	8.6103	-29.6495	38.3832	-34.3679	16.273	38.3832	5.98323	C3'-endo	166.127	-44.9307	54.6068
1PJQ_SAH	B	501	-4.96107	-19.4228	35.5447	-38.8998	27.3657	35.5447	25.3397	C3'-endo	-173.894	-98.9984	72.4584
1PJS_SAH	A	501	-3.5637	-21.4615	37.4476	-39.9559	27.0301	37.4476	23.0702	C3'-endo	-177.933	-95.3	71.7168
1PJT_SAH	A	501	14.4288	-29.0478	32.1335	-23.5793	5.59084	32.1335	-8.23132	C2'-exo	-178.445	-114.272	61.3418
1Q0S_SAH	A	300	-29.2378	10.9459	9.89816	-26.8099	35.0922	35.0922	73.3844	O4'-endo	-96.2374	-87.6703	-177.319
1Q0T_SAH	A	300	-3.67395	-22.3236	38.3689	-41.3644	28.2141	38.3689	23.3296	C3'-endo	-93.523	-67.1793	162.982
1QAN_SAH	A	501	-20.3725	37.4659	-39.1722	28.4216	-4.81011	37.4659	168.464	C2'-endo	-99.0226	-55.0504	162.993
1QAO_SAM	A	245	-19.4858	37.1921	-39.6579	29.4409	-6.25137	37.1921	170.244	C2'-endo	-96.2048	-55.7258	168.442
1QZZ_SAM	A	635	-40.9442	38.7396	-19.5372	-2.71659	26.1521	38.7396	118.983	C1'-exo	-112.515	-51.6858	-173.403
1R00_SAH	A	635	-38.1984	33.2966	-17.4991	-4.31693	26.9536	33.2966	117.658	C1'-exo	-113.462	-47.2357	-173.86
1R6A_SAH	A	887	-33.4049	21.4871	-2.53753	-16.0943	30.5043	30.5043	94.4003	O4'-endo	-101.783	-78.7345	-178.444
1R18_SAH	A	300	-52.9106	47.8633	-29.8701	-1.16105	34.7485	47.8633	123.924	C1'-exo	-120.978	-64.0713	178.859
1R30_SAM	A	501	-23.6315	-8.75652	36.0376	-52.0843	47.2143	47.2143	45.8301	C4'-exo	-153.795	-157.231	-48.7089
1RG9_SAM	A	385	3.91406	-27.6141	39.1071	-37.9556	21.1748	39.1071	12.9164	C3'-endo	-94.9858	176.713	-39.5375
1RI1_SAH	A	299	-55.1239	45.8647	-23.8347	-8.59454	40.7908	45.8647	116.004	C1'-exo	-122.803	-49.1944	179.238
1RI3_SAH	A	299	-53.5936	45.7662	-24.8323	-6.33704	38.4326	45.7662	117.935	C1'-exo	-115.442	-41.9306	-178.634
1RI4_SAM	A	299	-42.8507	28.1965	-4.7783	-18.5766	37.7577	37.7577	96.5856	O4'-endo	-119.339	-72.4358	175.59
1RJD_SAM	A	801	-34.0142	39.8376	-30.3437	11.3936	14.2959	39.8376	140.584	C1'-exo	-130.765	-75.2419	166.563
1RJE_SAH	A	2001	-30.0528	31.7684	-21.8798	5.14021	15.5415	31.7684	132.996	C1'-exo	-134.026	-77.8195	170.174
1RJG_SAH	A	335	-32.9327	28.6742	-14.6539	-4.00666	23.1574	28.6742	116.933	C1'-exo	-125.218	-103.451	-168.238
1RQP_SAM	A	500	-39.6641	22.2872	2.42324	-26.4809	44.0141	44.0141	86.7771	O4'-endo	-132.158	-176.063	-53.8436
1S4D_SAH	A	1501	3.1104	-22.058	31.4084	-30.2655	17.2284	31.4084	13.0049	C3'-endo	-175.504	-112.116	88.0092
1SG9_SAM	A	301	-35.2998	23.6549	-5.64344	-13.8632	30.762	30.762	99.519	O4'-endo	-101.986	-71.0059	177.982
1SKM_SAH	A	328	-42.1019	42.0359	-23.9742	0.204378	25.5715	42.0359	123.972	C1'-exo	-109.138	-70.7553	-179.636
1SQF_SAM	A	430	-43.9337	38.9794	-21.771	-2.48788	29.7305	38.9794	120.199	C1'-exo	-97.3496	-59.7024	179.567
1SUI_SAH	A	301	-37.9901	8.25271	22.2176	-46.7423	50.4255	50.4255	64.508	C4'-exo	-96.1743	-176.445	-139.093
1SUS_SAH	A	301	-37.8342	8.35413	22.2781	-45.96	49.667	49.667	64.1971	C4'-exo	-98.2653	-176.442	-135.61
1SVU_SAH	A	401	-24.2748	37.088	-35.1008	21.943	1.29918	37.088	159.347	C2'-endo	-101.588	-83.9771	178.343
1T43_SAH	A	300	-7.28313	-19.4946	37.4411	-42.5074	31.3304	37.4411	28.138	C3'-endo	-102.234	-102.38	178.612
1TPY_SAH	A	1900	-26.2013	38.7064	-35.7422	21.2998	2.72944	38.7064	157.157	C2'-endo	-113.292	-70.2184	164.748
1TV8_SAM	A	1501	-50.0675	40.5749	-17.2256	-12.1211	39.4714	40.5749	110.442	C1'-exo	-141.03	-163.141	-73.938
1TW2_SAH	A	635	-12.9302	10.4565	-4.49251	-2.89048	9.92177	10.4565	110.905	C1'-exo	-104.851	-49.7497	174.947
1TW3_SAH	A	635	-11.7603	10.1645	-5.08311	-1.60797	8.25698	10.1645	116.202	C1'-exo	-106.358	-53.2896	176.473
1U2Z_SAH	A	801	-32.3987	13.3329	9.15274	-27.923	37.5563	37.5563	75.7862	O4'-endo	-106.13	-90.0612	-162.316
1UAK_SAM	A	301	-19.6228	26.6814	-23.0052	11.94	4.976	26.6814	150.942	C2'-endo	-147.451	-92.6143	-61.7987
1UAL_SAH	A	301	-15.8454	29.3357	-31.7176	22.122	-4.33773	29.3357	169.143	C2'-endo	-144.633	-94.671	-66.5432
1UAM_SAH	A	301	14.7037	-31.701	36.7905	-28.3159	9.22624	36.7905	-4.47552	C2'-exo	-158.895	-93.3906	-79.2271
1V2X_SAM	A	400	-4.27631	11.7253	-14.1454	11.1403	-4.5109	11.7253	179.539	C2'-endo	175.33	-65.1571	-47.8023
1V9A_SAH	A	501	-0.0731231	-22.3661	34.7498	-34.5722	21.8267	34.7498	17.6874	C3'-endo	-179.11	-111.225	84.2011
1V39_SAH	A	400	-49.7266	48.322	-25.3583	-2.71282	32.1754	48.322	120.416	C1'-exo	-117.697	-67.1505	171.657
1VCE_SAH	A	1300	-1.04266	-26.6804	42.1486	-44.1399	28.5772	42.1486	19.9474	C3'-endo	-161.722	-133.048	77.0057
1VE3_SAM	A	302	-40.4262	26.7379	-3.60155	-19.0604	36.0111	36.0111	95.1815	O4'-endo	-111.973	-59.5437	179.507
1VID_SAM	A	301	-10.073	21.6828	-22.0308	19.5693	-7.54026	21.6828	176.08	C2'-endo	-105.096	-104.547	-171.507
1VP3_SAH	A	400	-44.062	42.946	-22.0197	-3.7972	30.3931	42.946	119.212	C1'-exo	-124.13	-71.4696	164.772
1VP9_SAH	A	400	-46.3703	44.8258	-22.9284	-2.89398	30.0008	44.8258	119.625	C1'-exo	-122.989	-66.5223	170.915
1VPT_SAM	A	400	-38.1051	40.8599	-24.8824	3.55801	20.9369	40.8599	128.48	C1'-exo	-113.113	-68.2963	164.421
1VQ1_SAM	A	301	-20.5215	20.7289	-14.9601	3.49819	10.6885	20.7289	133.546	C1'-exo	-103.989	-75.4005	170.648
1WG8_SAM	A	3142	-34.3512	24.1072	-7.3606	-11.1394	28.6403	28.6403	102.985	O4'-endo	-118.31	-77.1317	175.079
1WNG_SAH	A	1300	10.3426	-35.3726	44.8985	-40.5474	19.2424	44.8985	5.81578	C3'-endo	-166.413	-135.678	68.4121
1WY7_SAH	A	1001	-43.2065	26.667	-2.28449	-21.8527	40.7016	40.7016	93.0391	O4'-endo	-102.089	-102.166	-129.71
1WZN_SAH	A	1001	-50.708	44.1342	-25.1613	-4.63904	35.2886	44.1342	119.882	C1'-exo	-129.554	-91.9244	-178.518
1X1A_SAM	A	4264	-18.5706	13.3977	-3.75061	-6.64968	15.7118	15.7118	101.995	O4'-endo	-105.825	-67.1922	-179.926
1X1B_SAH	A	4261	-47.2633	45.1664	-29.9547	2.33524	28.7012	45.1664	127.813	C1'-exo	-118.305	-30.9006	-177.004
1X1C_SAH	A	4261	-50.2876	46.3645	-29.6323	0.353749	31.965	46.3645	125.414	C1'-exo	-124.813	-31.1143	-178.231
1X1D_SAH	A	4261	-52.1627	47.5084	-29.3257	-1.12566	34.1156	47.5084	123.782	C1'-exo	-122.003	-32.9306	-178.595
1X7P_SAM	A	301	6.46358	-27.3683	36.6198	-33.5456	17.0191	36.6198	8.4448	C3'-endo	-174.976	-88.8231	-76.6948
1XCJ_SAH	A	236	-43.3163	40.8099	-23.7587	-0.0523424	27.4022	40.8099	123.238	C1'-exo	-107.358	-73.9713	179.15
1XCL_SAH	A	236	-43.5236	40.543	-23.9275	-0.160736	27.3854	40.543	123.417	C1'-exo	-106.62	-73.6059	179.197
1XDS_SAM	A	5635	-15.7232	14.144	-7.87855	-0.870878	10.1341	14.144	120.679	C1'-exo	-105.145	-48.9754	172.81
1XQH_SAH	A	1501	37.7595	-39.3435	23.428	1.78957	-23.2133	37.7595	-54.7715	C1'-endo	-148.599	-59.5646	52.0145
1XVA_SAM	A	293	-33.9401	36.0221	-22.864	3.51666	18.5276	36.0221	129.629	C1'-exo	42.4048	-65.9392	163.452
1YF3_SAH	A	400	-54.6138	41.6546	-18.1731	-13.8361	44.0162	44.0162	109.946	C1'-exo	-112.799	-85.6202	-179.407
1YFJ_SAH	A	401	-53.0843	41.5085	-21.1195	-10.4046	40.8265	41.5085	114.024	C1'-exo	-105.858	-77.8054	-177.607
1YZ3_SAH	A	2002	-32.708	38.9772	-30.2141	12.0082	12.9558	38.9772	142.007	C1'-exo	-73.6526	-84.0289	177.299
1ZG3_SAH	A	3994	-57.2267	44.3578	-19.7094	-13.7467	45.6378	45.6378	110.648	C1'-exo	-118.319	-110.805	177.847
1ZGA_SAH	A	3994	-56.3416	45.2006	-21.4861	-11.6786	43.7859	45.2006	112.84	C1'-exo	-120.794	-109.301	179.203
1ZGJ_SAH	A	3994	-54.8055	45.0452	-23.7253	-8.02566	40.8763	45.0452	116.145	C1'-exo	-113.015	-78.2616	178.405
1ZHF_SAH	A	3994	-54.4556	42.9962	-20.7595	-10.7927	41.9897	42.9962	113.039	C1'-exo	-112.92	-76.6998	179.642
1ZKK_SAH	A	2800	4.86591	-27.8648	39.1698	-37.4993	20.5823	39.1698	11.8757	C3'-endo	-166.285	-74.4697	77.3438
1ZQ9_SAM	A	4000	-18.0461	38.4963	-43.1254	33.9751	-10.419	38.4963	174.77	C2'-endo	-98.3198	-173.193	137.141
2A5H_SAM	A	417	-22.9564	0.0568522	20.8364	-35.1657	36.4156	36.4156	55.8657	C4'-exo	-113.337	-163.22	-60.3731
2A14_SAH	A	4001	-44.9419	42.3889	-24.3237	-0.676181	28.1919	42.3889	122.792	C1'-exo	-101.942	-74.3619	176.22
2ADM_SAM	A	500	8.13296	-7.8446	4.75826	-0.0749223	-5.08341	8.13296	-55.092	C1'-endo	-79.305	-73.7662	163.882
2AN3_SAH	A	2001	-33.7986	40.2938	-31.1853	12.4461	13.3057	40.2938	142.013	C1'-exo	-80.1039	-81.4591	173.332
2AN4_SAH	A	301	-33.983	39.0001	-29.068	10.2069	14.8356	39.0001	139.057	C1'-exo	-77.247	-88.8102	174.178
2AN5_SAH	A	1301	-31.2967	39.1474	-31.7915	14.626	10.3329	39.1474	145.938	C2'-endo	-71.6967	-84.092	177.27
2AOT_SAH	A	500	-39.2254	45.2894	-30.4887	8.55592	18.9568	45.2894	134.672	C1'-exo	-91.3923	-68.8619	175.307
2AVD_SAM	A	501	-41.893	41.1903	-25.7699	2.69964	24.3542	41.1903	127.134	C1'-exo	-90.2997	-70.1905	167.924
2B3T_SAH	A	300	-53.8725	45.9414	-25.072	-6.58491	39.0284	45.9414	117.95	C1'-exo	-121.639	-61.0546	-179.902
2B9E_SAM	A	1201	-46.998	42.6528	-23.7091	-2.6037	30.8214	42.6528	120.663	C1'-exo	-96.3658	-72.519	174.188
2B25_SAM	A	601	-38.1617	38.3397	-24.9765	3.50494	21.7173	38.3397	129.063	C1'-exo	-107.466	-88.8204	158.588
2BB3_SAH	A	201	0.316612	-19.4572	28.6272	-29.5689	19.0722	28.6272	18.1411	C3'-endo	-168.387	-114.405	81.2479
2BH2_SAH	A	500	-36.0036	38.3873	-25.4751	5.08429	18.7475	38.3873	131.682	C1'-exo	-115.286	-87.6798	-174.614
2BM9_SAM	A	301	-30.6958	28.0236	-15.5364	-1.87079	20.5462	28.0236	120.512	C1'-exo	-104.317	-64.9796	167.487
2BQZ_SAH	A	1354	6.58475	-30.1346	39.2799	-37.1441	19.6075	39.2799	9.40869	C3'-endo	-168.356	-77.998	76.4078
2BR4_SAM	A	301	-23.8405	25.5085	-17.9962	4.91909	11.7922	25.5085	134.571	C1'-exo	-110.09	-39.5512	137.145
2BR5_SAH	A	301	-35.9395	31.1803	-16.5685	-3.55869	24.8129	31.1803	118.102	C1'-exo	-116.117	-73.4614	170.476
2BZG_SAH	A	1246	-35.999	39.7138	-30.3962	9.75032	16.4681	39.7138	138.615	C1'-exo	-104.321	-87.0168	-174.609
2C2B_SAM	A	500	-8.82965	-12.772	27.5217	-33.7091	27.077	27.5217	33.8654	C3'-endo	54.886	160.236	63.1784
2C7O_SAH	A	1328	-45.3996	41.9905	-26.3395	0.113433	28.3509	41.9905	125.034	C1'-exo	-114.36	-75.9011	179.026
2C7P_SAH	A	1328	-46.6911	43.4889	-27.5627	0.658532	29.055	43.4889	125.58	C1'-exo	-116.207	-75.6615	178.958
2C7Q_SAH	A	1328	-46.8556	43.5552	-27.6547	0.631454	29.0864	43.5552	125.604	C1'-exo	-115.348	-76.6178	178.944
2C7R_SAH	A	1328	-45.2299	41.468	-25.5687	-0.423432	28.9128	41.468	124.144	C1'-exo	-114.235	-78.8513	179.211
2CBF_SAH	A	300	5.67771	-25.1307	33.7188	-33.3526	17.5991	33.7188	10.9847	C3'-endo	-177.478	-121.536	91.4029
2CDQ_SAM	A	1500	-12.1046	19.8825	-20.3925	13.9117	-1.16201	19.8825	164.918	C2'-endo	52.1018	42.3755	62.2013
2CL5_SAM	A	1217	-38.8644	38.7648	-27.126	5.08291	20.8625	38.7648	131.789	C1'-exo	-105.514	-70.1229	161.024
2CWW_SAH	A	500	-37.6427	35.7197	-21.2731	-0.470003	24.3904	35.7197	123.686	C1'-exo	-96.1933	-72.0767	172.95
2CX8_SAH	A	300	4.06948	-28.75	40.2266	-39.4797	22.5869	40.2266	13.2916	C3'-endo	-173.372	-115.414	-69.5902
2DEK_SAH	A	1300	7.13571	-33.1633	44.4024	-41.8233	22.1061	44.4024	9.81045	C3'-endo	-165.417	-132.643	65.0875
2DPM_SAM	A	300	-48.6082	44.6974	-26.1426	-2.2135	33.0801	44.6974	122.032	C1'-exo	-97.3805	-66.2233	178.664
2DSG_SAH	A	1300	14.7364	-32.9563	39.4631	-30.3868	10.1449	39.4631	-3.37431	C2'-exo	-169.451	-147.799	67.5548
2DSH_SAH	A	1300	15.8155	-32.3183	37.4428	-27.7957	7.79181	37.4428	-6.21356	C2'-exo	-165.707	-150.933	72.8524
2DSI_SAH	A	1300	11.981	-29.6836	36.7493	-29.4819	11.4237	36.7493	-0.384453	C2'-exo	-167.466	-148.582	68.9183
2DV3_SAH	A	1300	16.0404	-33.5735	39.2944	-29.3087	8.62284	39.2944	-5.51766	C2'-exo	-166.468	-151.268	73.073
2DV4_SAH	A	1300	8.10478	-28.406	38.4278	-33.4892	16.4566	38.4278	6.48088	C3'-endo	-169.346	-142.453	66.4001
2DV5_SAH	A	1300	15.3076	-32.5594	38.3868	-28.9227	8.90339	38.3868	-4.85785	C2'-exo	-167.049	-149.358	71.8824
2DV7_SAH	A	1300	14.0359	-32.2819	39.0996	-30.5658	10.769	39.0996	-2.37116	C2'-exo	-165.496	-149.205	75.881
2DXV_SAH	A	1300	15.8491	-34.1631	40.5397	-30.5044	9.46226	40.5397	-4.6032	C2'-exo	-167.531	-147.552	68.1131
2DXW_SAH	A	1300	14.1114	-32.9692	40.1546	-31.2928	11.1839	40.1546	-2.13349	C2'-exo	-165.619	-147.933	70.8484
2DXX_SAH	A	1300	13.1525	-32.43	40.3237	-32.0238	12.3054	40.3237	-0.578635	C2'-exo	-166.365	-146.827	67.3433
2E0N_SAH	A	300	-4.40917	-20.4097	36.2974	-39.7128	27.0051	36.2974	24.4181	C3'-endo	-177.822	-100.772	82.1028
2E4N_SAH	A	1301	14.0217	-33.0485	40.3734	-31.457	11.3762	40.3734	-1.95293	C2'-exo	-168.534	-146.541	70.2631
2E4R_SAH	A	1301	14.2475	-31.9984	38.511	-29.5715	9.86233	38.511	-3.28938	C2'-exo	-165.728	-149.278	72.3514
2E07_SAH	A	1300	13.313	-32.2886	39.8341	-31.6127	11.8884	39.8341	-0.981537	C2'-exo	-167.745	-145.4	67.7831
2E7R_SAH	A	1300	13.4086	-32.6636	40.4127	-31.9863	12.1008	40.4127	-0.914394	C2'-exo	-166.779	-147.295	68.1564
2E08_SAH	A	1300	15.4381	-32.9353	39.0014	-29.4252	9.13179	39.0014	-4.67523	C2'-exo	-166.604	-148.787	68.5249
2E8H_SAH	A	1301	8.53689	-34.0954	44.5667	-41.2269	20.8159	44.5667	8.05469	C3'-endo	-165.987	-134.825	67.7262
2E8Q_SAH	A	301	18.6636	-34.5926	38.3991	-26.8389	5.27504	38.3991	-10.1428	C2'-exo	-169.42	-152.008	68.8102
2E8R_SAH	A	1301	17.0776	-34.5451	39.7839	-29.398	7.94241	39.7839	-6.65321	C2'-exo	-167.448	-149.689	72.1317
2E8S_SAH	A	1301	14.3176	-31.2806	37.143	-28.3964	9.14518	37.143	-4.03142	C2'-exo	-168.149	-147.311	70.5027
2E15_SAH	A	1300	14.4192	-32.4704	39.0356	-30.0219	10.1754	39.0356	-3.18842	C2'-exo	-165.834	-148.418	70.0579
2E16_SAH	A	1300	14.7617	-31.2204	36.8744	-27.7774	8.51308	36.8744	-4.88108	C2'-exo	-166.985	-150.182	72.1722
2E17_SAH	A	1300	14.5797	-33.2504	40.6455	-31.5331	10.7667	40.6455	-2.53135	C2'-exo	-168.533	-145.197	61.9777
2E58_SAM	A	501	-43.3082	39.5963	-23.0216	-1.08632	27.5163	39.5963	122.432	C1'-exo	-108.258	-55.8357	176.26
2ED3_SAH	A	1301	-13.1109	-11.9028	31.6163	-39.8389	34.5125	34.5125	37.8301	C4'-exo	-165.705	-129.77	73.0227
2ED5_SAH	A	1301	17.3392	-33.4668	37.7767	-27.1304	6.28026	37.7767	-8.50933	C2'-exo	-167.926	-150.856	70.3128
2EEQ_SAH	A	301	18.0018	-32.8	36.2591	-25.1227	4.70868	36.2591	-10.6427	C2'-exo	-164.949	-150.683	72.5386
2EFJ_SAH	A	501	-46.987	42.4594	-24.3576	-2.0957	30.6066	42.4594	121.538	C1'-exo	-126.451	-85.4551	169.678
2EG5_SAH	A	501	-38.4954	39.6522	-27.5189	5.57346	20.8638	39.6522	132.19	C1'-exo	-109.356	-64.0594	168.942
2EGB_SAH	A	1300	15.5968	-33.7616	40.0932	-30.3184	9.56124	40.0932	-4.39265	C2'-exo	-168.124	-148.244	66.9433
2EGL_SAH	A	1300	13.6571	-32.204	39.4865	-30.9511	11.3018	39.4865	-1.70064	C2'-exo	-167.182	-149.437	67.1498
2EGS_SAH	A	1300	16.516	-34.7576	40.9608	-30.4831	9.12973	40.9608	-5.28476	C2'-exo	-167.622	-149.969	71.0131
2EGV_SAM	A	1300	4.08545	-28.6784	40.1799	-39.4335	22.5745	40.1799	13.3052	C3'-endo	-179.579	-103.696	-66.786
2EGW_SAH	A	300	-4.39437	-25.2811	42.7544	-46.8109	32.6156	42.7544	23.9835	C3'-endo	-178.978	-130.235	-49.5094
2EH2_SAH	A	1301	16.1347	-33.6001	39.1185	-29.0695	8.38509	39.1185	-5.82403	C2'-exo	-167.402	-148.017	71.0076
2EH4_SAH	A	1301	16.973	-34.9154	40.395	-29.9696	8.30988	40.395	-6.24697	C2'-exo	-166.886	-149.629	70.8868
2EH5_SAH	A	1301	16.4839	-34.3741	40.3348	-29.9089	8.81975	40.3348	-5.58058	C2'-exo	-168.254	-149.136	76.0745
2EHC_SAH	A	1300	14.3704	-33.1015	40.2322	-31.1006	10.9448	40.2322	-2.50935	C2'-exo	-167.166	-147.677	69.7009
2EHL_SAH	A	1300	14.2944	-32.8126	39.7323	-30.8394	10.8777	39.7323	-2.52373	C2'-exo	-165.053	-147.53	71.1828
2EJJ_SAH	A	1301	16.9428	-35.1936	41.1713	-30.5775	8.886	41.1713	-5.71133	C2'-exo	-169.527	-149.787	73.6135
2EJK_SAH	A	1301	13.8109	-30.9176	37.2034	-28.7234	9.77174	37.2034	-3.11608	C2'-exo	-166.766	-146.572	67.2856
2EJT_SAM	A	501	13.9955	-1.00285	-11.1155	19.6	-21.474	19.6	-121.388	C4'-endo	-87.8042	-110.553	164.55
2EJU_SAH	A	501	13.4584	-0.467146	-11.6474	19.8199	-21.2386	19.8199	-123.102	C4'-endo	-88.1792	-112.74	163.257
2EJZ_SAH	A	1301	16.8578	-34.9036	40.6878	-30.1538	8.69058	40.6878	-5.88926	C2'-exo	-169.426	-146.9	69.7406
2EK2_SAH	A	1301	15.7173	-34.2998	40.9934	-31.0163	10.065	40.9934	-4.05129	C2'-exo	-169.89	-141.908	74.0954
2EK3_SAH	A	301	18.7011	-36.6845	41.8182	-30.0769	7.54546	41.8182	-7.85813	C2'-exo	-172.105	-150.444	67.6171
2EK4_SAH	A	301	15.7743	-33.3754	39.1764	-29.3868	8.83718	39.1764	-5.17772	C2'-exo	-166.523	-150.363	71.9092
2EK7_SAH	A	301	15.6564	-33.5202	39.4653	-29.945	9.31437	39.4653	-4.6678	C2'-exo	-166.66	-148.58	71.7269
2EKA_SAH	A	301	15.2769	-34.2297	40.9314	-31.3905	10.3434	40.9314	-3.53071	C2'-exo	-169.115	-146.347	69.5835
2EL0_SAH	A	301	12.6479	-30.5176	37.5375	-29.6399	11.0685	37.5375	-1.2184	C2'-exo	-167.158	-145.12	70.1715
2EL1_SAH	A	1301	14.7444	-32.7624	39.051	-30.0234	9.82227	39.051	-3.6473	C2'-exo	-168.872	-148.641	70.8073
2EL2_SAH	A	301	15.033	-33.3381	40.0921	-30.7511	10.1681	40.0921	-3.45606	C2'-exo	-169.036	-148.534	70.6404
2EL3_SAH	A	301	11.9448	-30.4287	38.2204	-30.8072	12.282	38.2204	0.348594	C3'-endo	-168.235	-143.939	69.1565
2ELD_SAH	A	301	14.2093	-32.6208	39.4339	-30.7055	10.6754	39.4339	-2.57084	C2'-exo	-167.132	-148.293	67.6729
2ELE_SAH	A	301	14.8798	-33.7504	40.5813	-31.3489	10.6738	40.5813	-3.02838	C2'-exo	-170.351	-146.99	68.5772
2EMR_SAH	A	301	15.8813	-34.5878	41.0806	-31.1178	9.88422	41.0806	-4.28222	C2'-exo	-168.683	-147.059	66.9892
2EMU_SAH	A	1301	15.2668	-32.8988	38.9199	-29.5157	9.25964	38.9199	-4.48249	C2'-exo	-166.95	-149.767	71.0347
2EN5_SAH	A	1301	16.4556	-34.7347	40.6596	-30.4482	9.08726	40.6596	-5.32095	C2'-exo	-165.946	-149.393	71.6499
2ENI_SAH	A	301	14.7475	-34.8781	42.5574	-33.3662	12.1079	42.5574	-1.81544	C2'-exo	-169.429	-146.888	70.5157
2EX4_SAH	A	1401	-38.4502	40.8713	-28.894	7.7559	18.8877	40.8713	134.512	C1'-exo	-103.531	-88.3426	-175.754
2F8L_SAM	A	400	-46.0084	37.1095	-17.7006	-7.56743	31.9267	37.1095	113.956	C1'-exo	-107.945	-81.0131	-170.238
2F69_SAH	A	800	4.3911	-24.0606	34.0924	-30.7716	16.9065	34.0924	10.3836	C3'-endo	-166.028	-73.7676	73.1848
2FB2_SAM	A	501	-47.7408	41.6002	-19.5985	-8.3652	36.1779	41.6002	114.253	C1'-exo	-140.79	-163.844	-72.9544
2FK8_SAM	A	302	-34.1044	42.9047	-37.9432	19.4732	8.84352	42.9047	150.385	C2'-endo	-111.083	-66.7436	163.535
2FYT_SAH	A	549	-34.1428	34.0925	-23.7796	5.46103	18.0274	34.0925	132.169	C1'-exo	-114.451	-91.1416	177.206
2G1P_SAH	A	401	-49.4935	40.7247	-20.5858	-8.50083	37.439	40.7247	114.953	C1'-exo	-102.306	-82.8123	-178.144
2G8N_SAH	A	3001	-34.5674	42.0098	-33.2896	14	12.7993	42.0098	143.658	C1'-exo	-80.2017	-72.1358	176.656
2G46_SAH	A	301	0.145827	-1.23814	1.78923	-1.74992	1.01006	1.78923	14.0298	C3'-endo	-165.095	-104.068	97.8842
2G70_SAM	A	2001	-34.2336	38.9541	-28.6927	9.64441	15.3821	38.9541	138.211	C1'-exo	-71.1703	-76.6576	174.775
2G71_SAH	A	2001	-33.0698	40.1916	-31.6533	13.4129	12.2612	40.1916	143.491	C1'-exo	-79.2205	-80.9873	175.102
2G72_SAM	A	2001	-33.0484	39.6792	-30.9784	12.5673	12.8457	39.6792	142.558	C1'-exo	-76.2136	-73.2734	171.033
2GB4_SAH	A	300	-34.1072	40.9015	-31.9047	12.2285	13.4951	40.9015	142.16	C1'-exo	-106.205	-84.7772	-179.411
2GIS_SAM	A	301	-10.4912	-9.05838	24.2459	-30.815	26.3633	26.3633	38.1478	C4'-exo	95.2709	-91.6625	52.5935
2GLU_SAM	A	301	-40.5703	36.4053	-19.5072	-3.3412	27.9507	36.4053	119.009	C1'-exo	-100.135	-106.117	174.202
2GS9_SAH	A	301	-39.4725	38.4744	-23.628	0.687398	24.4811	38.4744	125.555	C1'-exo	-95.2415	-82.8968	173.269
2H00_SAH	A	300	-40.857	37.4904	-23.0267	0.945122	24.6143	37.4904	124.787	C1'-exo	-96.1648	-87.422	-177.522
2H11_SAH	A	300	-41.9925	38.1791	-24.8098	-0.39158	27.3991	38.1791	125.27	C1'-exo	-110.253	-56.5672	-173.786
2H21_SAM	A	801	19.1284	-37.4895	41.0368	-31.0795	7.22754	41.0368	-8.24929	C2'-exo	-170.485	-74.6432	72.4187
2H23_SAH	A	800	20.6474	-37.9129	40.3994	-29.5023	5.49159	40.3994	-10.7324	C2'-exo	-166.799	-85.5733	79.5444
2HA8_SAH	A	401	3.48206	-26.3782	37.2726	-37.5985	21.286	37.2726	14.1988	C3'-endo	-176.659	-112.291	-70.2566
2HMA_SAM	A	375	-6.68373	-18.6302	34.5998	-39.5432	29.1813	34.5998	28.0661	C3'-endo	-161.217	165.772	-48.72
2HMY_SAM	B	328	-58.3038	59.5678	-37.1854	1.66235	38.0945	59.5678	126.564	C1'-exo	-123.457	-33.1415	174.177
2HNK_SAH	A	2001	-43.4041	33.799	-12.6771	-12.2969	34.8486	34.8486	107.42	O4'-endo	-79.4982	-127.838	-94.6313
2HR1_SAH	A	328	-51.0536	43.7902	-24.8639	-5.21984	36.2916	43.7902	119.301	C1'-exo	-121.152	-83.3021	-178.61
2HR8_SAH	A	801	-24.4079	43.0567	-44.073	31.5511	-4.61134	43.0567	167.005	C2'-endo	-155.917	-128.369	85.0149
2HUQ_SAH	A	1001	10.5668	-36.3218	46.1427	-41.8488	20.0182	46.1427	6.02084	C3'-endo	-168.187	-134.798	68.8526
2HUT_SAH	A	1001	6.57473	-32.6419	44.016	-41.8084	22.4536	44.016	10.4746	C3'-endo	-166.169	-127.721	63.4168
2HUV_SAH	A	1001	8.14785	-33.4084	43.8084	-40.7601	20.7904	43.8084	8.43516	C3'-endo	-167.273	-131.893	65.6374
2HUX_SAH	A	1001	8.30843	-33.4668	43.8433	-40.5433	20.5299	43.8433	8.13902	C3'-endo	-157.576	-141.068	74.1517
2I9K_SAH	A	328	-52.1011	45.4934	-26.8663	-3.8197	35.8123	45.4934	121.071	C1'-exo	-118.961	-76.1801	-179.236
2I62_SAH	A	4001	-38.5808	38.1463	-24.0562	1.99799	23.0695	38.1463	127.127	C1'-exo	-109.406	-70.5341	169.874
2IGQ_SAH	A	101	15.1198	-29.8312	32.9981	-24.3477	6.07299	32.9981	-8.14226	C2'-exo	-170.392	-87.2959	80.359
2IGT_SAM	A	1001	-44.5629	34.3326	-13.6507	-11.066	34.4869	34.4869	108.654	C1'-exo	-102.494	-126.331	-54.9304
2IIP_SAH	A	4001	-36.2041	35.3248	-22.9545	3.08716	20.4998	35.3248	128.46	C1'-exo	-98.7283	-74.8566	-176.422
2JHP_SAH	A	1645	-24.4348	32.5178	-28.4834	15.3583	5.64795	32.5178	151.679	C2'-endo	-97.3066	-103.39	148.319
2JJQ_SAH	A	1406	-38.4719	37.6085	-24.303	2.014	22.6677	37.6085	127.712	C1'-exo	-95.391	-69.5969	-172.691
2NPN_SAM	A	4633	10.4152	-31.2714	39.2488	-35.4803	15.3349	39.2488	4.32163	C3'-endo	-174.174	-102.904	80.1809
2NV4_SAM	A	201	-3.91734	1.7197	0.940228	-3.31603	4.64866	4.64866	77.9896	O4'-endo	-113.173	-176.393	56.9722
2NXE_SAM	A	302	-30.189	33.9087	-25.5007	8.33587	13.6325	33.9087	138.517	C1'-exo	-91.1338	-86.2478	174.333
2NYU_SAM	A	201	-46.7941	40.0848	-19.2298	-7.24054	34.5129	40.0848	114.707	C1'-exo	-125.848	-71.6727	164.222
2O8J_SAH	A	1505	10.5219	-26.1193	30.6127	-25.0865	9.33069	30.6127	-1.35224	C2'-exo	-170.138	-84.1982	78.4727
2OB2_SAH	A	1801	-43.8149	45.1005	-28.6024	3.07378	27.1129	45.1005	127.93	C1'-exo	-133.743	-84.6518	177.227
2OBF_SAH	A	3001	-32.8686	39.884	-31.3427	13.1258	12.3146	39.884	143.285	C1'-exo	-79.8266	-73.4727	175.976
2OBV_SAM	A	501	4.62432	-26.523	35.6429	-35.4111	19.4916	35.6429	12.2189	C3'-endo	-91.1497	-177.455	-56.8892
2OKC_SAM	A	500	-35.2457	32.2722	-17.7201	-1.77766	22.6474	32.2722	120.675	C1'-exo	-90.4516	-85.4344	173.913
2ONY_SAH	A	3001	-30.1468	37.9373	-31.0039	14.3573	9.83774	37.9373	146.33	C2'-endo	-74.5898	-83.8374	178.455
2ONZ_SAH	A	3001	-29.4013	37.544	-30.8638	14.8409	9.0472	37.544	147.228	C2'-endo	-74.7342	-73.011	173.046
2OPB_SAH	A	3001	-33.2427	39.8438	-31.1388	12.6496	12.844	39.8438	142.597	C1'-exo	-77.0302	-78.8919	177.001
2ORE_SAH	D	301	-44.0806	33.125	-13.7439	-12.5315	36.8495	36.8495	108.477	C1'-exo	-101.151	-156.023	173.487
2OWF_SAH	A	301	9.45269	-37.9219	49.4269	-45.5406	23.0874	49.4269	7.95352	C3'-endo	-159.469	-141.073	73.9478
2OWG_SAH	A	1301	9.41011	-34.9606	45.0183	-41.3232	20.3168	45.0183	7.10478	C3'-endo	-164.107	-135.1	66.323
2OWK_SAH	A	1301	14.6605	-33.5731	40.5051	-31.4958	10.8931	40.5051	-2.68434	C2'-exo	-169.607	-146.161	66.2633
2OWU_SAH	A	1301	10.2304	-35.9851	45.9067	-41.6956	20.0433	45.9067	6.27009	C3'-endo	-167.417	-133.117	68.6536
2OWV_SAH	A	301	13.0628	-37.8815	46.1311	-40.1632	17.3373	46.1311	2.6439	C3'-endo	-161.954	-134.423	66.9069
2OXT_SAM	A	300	-31.7315	24.5341	-9.34284	-8.76194	25.1423	25.1423	107.687	O4'-endo	-93.4	-100.01	174.367
2OY0_SAH	A	301	-53.6577	36.3924	-9.72803	-21.8782	48.5459	48.5459	100.568	O4'-endo	-127.029	-87.9936	-179.257
2OYR_SAH	A	301	-42.687	37.1604	-18.755	-5.03883	29.983	37.1604	116.68	C1'-exo	-110.128	-122.965	-175.402
2P1D_SAH	A	911	-32.2214	20.0752	-1.93722	-15.9502	29.7683	29.7683	93.481	O4'-endo	-108.85	-70.9092	-179.69
2P02_SAM	A	2	7.07739	-27.3415	35.7025	-33.079	16.5542	35.7025	7.88315	C3'-endo	-88.9503	-175.033	-56.9118
2P2X_SAH	A	301	13.983	-37.3089	44.7063	-38.1191	15.405	44.7063	0.929401	C3'-endo	-166.294	-136.113	67.3387
2P3L_SAH	A	1001	-31.4703	27.809	-14.4098	-3.21611	21.4285	27.809	117.854	C1'-exo	-96.1667	-131.209	172.901
2P3O_SAH	A	1001	-28.5894	24.5903	-11.9584	-4.45371	20.832	24.5903	115.129	C1'-exo	-94.4325	-80.4993	-177.674
2P3Q_SAH	A	1001	-35.0848	24.8492	-7.24044	-12.5912	29.1233	29.1233	102.365	O4'-endo	-101.57	-76.0901	-165.688
2P5C_SAH	A	1301	11.427	-30.4948	38.4684	-31.3695	12.8963	38.4684	1.13421	C3'-endo	-167.234	-146.075	64.6961
2P5F_SAH	A	301	13.6167	-32.5626	40.2827	-31.8799	11.6408	40.2827	-1.22846	C2'-exo	-169.398	-144.698	63.8455
2P6D_SAH	A	301	15.1958	-32.5817	38.8747	-29.5672	9.1172	38.8747	-4.34622	C2'-exo	-168.129	-147.29	66.8715
2P6I_SAH	A	1301	14.2232	-32.6777	39.8935	-31.0865	10.7179	39.8935	-2.37691	C2'-exo	-169.334	-144.229	64.1032
2P6K_SAH	A	1301	13.2666	-32.163	40.0109	-31.7862	11.8028	40.0109	-0.856288	C2'-exo	-170.659	-144.291	64.0777
2P6L_SAH	A	1301	15.0218	-33.2351	40.15	-30.8675	10.0372	40.15	-3.40506	C2'-exo	-169.738	-145.051	65.1375
2P9D_SAH	A	1301	14.3534	-33.2375	40.8338	-31.9028	11.1404	40.8338	-2.07241	C2'-exo	-169.596	-143.878	64.3069
2P35_SAH	A	301	-26.7602	32.2893	-25.8346	11.3394	9.23892	32.2893	144.388	C2'-endo	-110.741	-49.7347	172.079
2P41_SAH	A	1012	-38.864	38.0093	-21.8372	-0.00598356	24.2703	38.0093	123.602	C1'-exo	-97.7874	-173.529	145.499
2PB4_SAH	A	501	13.4445	-30.7215	37.5032	-29.3787	10.132	37.5032	-2.30967	C2'-exo	-166.413	-149.379	67.1104
2PB5_SAH	A	501	13.7319	-32.8323	40.6617	-32.1499	11.7253	40.6617	-1.23089	C2'-exo	-170.875	-144.732	63.4637
2PB6_SAH	A	301	14.1552	-32.1576	39.1781	-30.5135	10.3864	39.1781	-2.57039	C2'-exo	-168.865	-146.469	64.5415
2PBF_SAH	A	301	-40.0992	38.1072	-23.5204	0.959962	24.461	38.1072	125.441	C1'-exo	-101.019	-63.3156	-166.175
2PCA_SAH	A	501	14.1895	-32.8984	39.9149	-31.1966	10.9659	39.9149	-2.29598	C2'-exo	-169.886	-146.304	68.4421
2PCG_SAH	A	501	15.7791	-33.7231	39.6543	-29.9186	9.18966	39.6543	-4.8679	C2'-exo	-167.088	-149.318	68.7859
2PCH_SAH	A	1301	14.6289	-32.4322	38.6678	-29.7452	9.78736	38.6678	-3.61979	C2'-exo	-167.535	-148.975	67.5359
2PCI_SAH	A	1301	20.3483	-32.8448	34.9295	-22.0633	0.859731	34.9295	-15.726	C2'-exo	-157.973	-155.221	70.5548
2PCK_SAH	A	301	17.6024	-34.7664	40.2054	-29.2501	7.33658	40.2054	-7.26846	C2'-exo	-166.514	-149.498	65.5251
2PCM_SAH	A	301	17.0171	-34.6265	40.0939	-29.4666	8.13668	40.0939	-6.49136	C2'-exo	-170.363	-148.706	69.1254
2PLW_SAM	A	203	-42.9343	36.8473	-17.4009	-7.08516	30.6937	36.8473	114.492	C1'-exo	-113.595	-79.7589	169.63
2PWY_SAH	A	501	-33.8051	36.2274	-26.2302	7.41945	16.2261	36.2274	135.678	C1'-exo	-103.905	-81.2531	162.934
2PX2_SAH	A	500	-32.5058	27.3874	-13.3612	-4.5654	23.2057	27.3874	115.13	C1'-exo	-94.9689	-79.7244	-178.204
2PX4_SAH	A	500	-33.4952	32.3442	-19.5881	0.964279	20.1899	32.3442	125.325	C1'-exo	-98.3031	-78.0198	178.417
2PX5_SAH	A	500	-31.4778	25.9775	-12.2053	-5.62862	23.0113	25.9775	113.572	C1'-exo	-97.7904	-76.1865	179.512
2PX8_SAH	A	500	-33.1232	31.323	-18.9917	0.487139	20.3413	31.323	124.736	C1'-exo	-99.6901	-76.5713	174.722
2PXA_SAH	A	500	-36.3446	25.9069	-6.62323	-14.6478	31.3266	31.3266	100.667	O4'-endo	-101.429	-83.239	178.623
2PXC_SAM	A	500	-34.8126	23.1465	-3.8491	-16.5589	32.0609	32.0609	96.3424	O4'-endo	-96.9299	-136.883	168.01
2PXX_SAH	A	301	-33.5287	39.2782	-30.2221	12.2081	13.1101	39.2782	141.605	C1'-exo	-113.004	-70.7006	172.194
2Q6O_SAM	A	500	-25.1328	14.8775	-0.957772	-13.0216	23.7806	23.7806	92.1977	O4'-endo	-123.892	-121.506	-63.4092
2QBU_SAH	B	501	1.74634	-22.4971	32.5194	-32.9292	20.0471	32.5194	16.0181	C3'-endo	176.002	-111.405	76.8879
2QE6_SAM	A	400	-32.9129	37.1875	-28.3276	10.628	13.5438	37.1875	140.054	C1'-exo	-124.367	-84.2255	170.149
2QRV_SAH	A	1	-53.5113	38.2411	-16.429	-14.6771	45.4954	45.4954	108.408	C1'-exo	-118.347	-88.986	-172.08
2QWY_SAM	A	100	-40.4304	25.7682	-3.47787	-20.1931	38.739	38.739	94.8892	O4'-endo	-119.964	-179.57	53.3348
2QYO_SAH	A	601	-55.2783	49.0115	-28.9937	-3.60448	37.7061	49.0115	121.503	C1'-exo	-123.74	-78.1014	178.206
2R3A_SAM	A	304	11.3569	-28.3058	33.7816	-27.5706	10.4728	33.7816	-0.892343	C2'-exo	-179.305	-91.6072	78.1012
2RFI_SAH	A	101	15.4647	-33.4634	37.8128	-29.5315	8.97126	37.8128	-5.11911	C2'-exo	-178.953	-95.6217	76.8188
2UYC_SAH	A	1328	-44.9867	41.7404	-26.4512	0.578124	27.8703	41.7404	125.526	C1'-exo	-111.198	-76.946	179.863
2UYH_SAH	A	1328	-46.6994	42.4308	-25.9041	-0.87102	30.0946	42.4308	123.578	C1'-exo	-115.469	-77.7281	178.664
2UZ4_SAH	A	1328	-45.9553	42.6868	-27.0136	0.403136	28.675	42.6868	125.417	C1'-exo	-114.284	-74.2042	179.207
2V3K_SAM	A	1254	0.728504	-21.3747	33.1634	-33.1636	20.3203	33.1634	17.0903	C3'-endo	-155.449	-116.77	-71.6281
2V7T_SAH	A	1299	-13.9913	26.22	-27.935	20.6099	-4.34024	26.22	169.934	C2'-endo	-124.404	129.457	44.8901
2V7U_SAM	A	1299	-23.0513	25.4518	-17.6841	4.79103	11.2435	25.4518	134.723	C1'-exo	-111.053	-167.04	-59.8255
2V74_SAH	B	1478	-18.3026	27.4991	-26.3062	16.6757	0.914281	27.4991	159.643	C2'-endo	-100.264	-86.2782	170.233
2VDV_SAM	E	1287	-21.5961	24.36	-18.3236	6.49489	9.46545	24.36	139.056	C1'-exo	-98.2097	-93.6296	178.05
2VDW_SAH	A	1846	-34.3874	35.15	-23.7025	4.78524	18.339	35.15	131.281	C1'-exo	78.656	-77.5493	173.804
2VP3_SAH	A	400	-45.3552	42.8534	-20.9652	-4.20523	30.1241	42.8534	117.77	C1'-exo	-112.786	-72.1888	171.965
2VS1_SAH	A	500	-43.0622	39.1201	-24.0502	-0.754525	26.4005	39.1201	124.097	C1'-exo	-92.4728	-61.8371	-174.858
2W5Y_SAH	A	4971	6.41338	-22.6153	29.0055	-25.9836	12.4397	29.0055	6.00761	C3'-endo	-168.245	-95.901	79.5195
2W5Z_SAH	A	4971	4.40353	-25.2146	35.1641	-33.0202	17.8303	35.1641	11.0998	C3'-endo	-172.564	-84.6071	63.6917
2WA2_SAM	A	1248	-40.362	30.4597	-10.7599	-12.2805	32.7861	32.7861	105.947	O4'-endo	-104.11	-156.509	158.394
2WK1_SAH	A	301	-34.8388	37.9127	-26.7007	6.7401	17.7749	37.9127	134.444	C1'-exo	-135.777	-68.987	165.57
2WR8_SAH	A	1257	-39.9956	21.1085	3.68589	-26.9335	43.0311	43.0311	85.0534	O4'-endo	-133.462	96.221	-55.2825
2XBM_SAH	A	268	-50.5807	40.1827	-17.7493	-10.4763	38.8223	40.1827	111.307	C1'-exo	-105.82	-53.3257	-173.199
2XVM_SAH	A	1198	-43.0388	46.2927	-30.2674	5.56681	24.6579	46.2927	130.668	C1'-exo	-124.57	-80.0876	173.902
2XYQ_SAH	A	1293	-35.7291	32.3627	-17.5084	-3.06512	24.2857	32.3627	119.448	C1'-exo	-129.485	-63.5196	167.077
2XYV_SAH	A	1300	-31.9589	31.7071	-19.9395	1.65078	18.9701	31.7071	127.153	C1'-exo	-135.843	-53.6674	159.79
2Y1X_SAH	A	1001	-23.9283	33.398	-29.2981	17.1227	3.60644	33.398	154.087	C2'-endo	-108.235	-69.9272	164.433
2Y7H_SAM	B	530	-40.5406	35.3149	-18.9939	-3.90088	27.884	35.3149	118.505	C1'-exo	-102.334	-79.759	175.707
2YBO_SAH	A	1267	-1.80307	-18.5325	30.2381	-32.1423	21.5344	30.2381	21.6537	C3'-endo	179.412	-110.961	81.0716
2YBQ_SAH	A	1267	1.68885	-21.0816	31.1215	-31.2207	18.3434	31.1215	15.6282	C3'-endo	179.335	-109.922	80.1802
2YDH_SAM	A	1100	-0.673229	-19.981	30.9701	-32.5297	21.2094	30.9701	19.8614	C3'-endo	75.6759	-111.382	49.3409
2YGH_SAM	A	1096	-10.6297	-11.435	27.148	-33.8083	28.626	28.626	36.4126	C4'-exo	70.3008	-84.8502	60.927
2YQZ_SAM	A	301	-24.0136	34.7471	-32.863	20.4052	1.87935	34.7471	158.307	C2'-endo	-107.23	-71.9353	162.603
2YTZ_SAH	A	1001	12.427	-0.683654	-10.2912	18.0147	-19.457	18.0147	-122.053	C4'-endo	-91.4968	-112.4	166.019
2YVL_SAM	A	601	-34.6764	33.852	-21.8279	2.38174	20.2514	33.852	127.867	C1'-exo	-107.148	-80.9757	158.125
2YY8_SAM	B	500	44.4055	-45.6445	26.3663	-0.586098	-29.0924	44.4055	-55.6098	C1'-endo	-170.477	63.4296	139.92
2YZQ_SAM	A	6075	-31.5464	40.8901	-34.2721	17.0261	8.95233	40.8901	148.609	C2'-endo	-112.48	163.016	39.3613
2Z0Y_SAM	A	300	-1.85639	-27.8542	44.2458	-47.1942	31.2178	44.2458	21.0519	C3'-endo	171.984	-143.717	-60.5687
2Z6A_SAH	A	328	-52.6049	43.7672	-23.2271	-7.70848	38.9203	43.7672	116.56	C1'-exo	-123.081	-85.2259	-179.628
2Z6Q_SAH	A	328	-52.9904	43.2423	-21.5583	-9.70466	40.3005	43.2423	114.404	C1'-exo	-120.794	-101.776	-178.422
2Z6R_SAH	A	1300	12.9428	-33.235	41.7205	-33.6083	13.4333	41.7205	0.38547	C3'-endo	-166.304	-145.163	70.1183
2Z6U_SAH	A	328	-52.8323	43.6544	-23.1517	-7.80727	39.1391	43.6544	116.417	C1'-exo	-122.762	-86.9879	-179.154
2ZBP_SAM	A	300	-25.9338	17.0883	-3.40665	-10.689	23.0771	23.0771	97.775	O4'-endo	-94.0037	-75.2641	176.551
2ZBQ_SAH	A	300	-49.2731	40.0236	-22.359	-6.05274	35.8122	40.0236	117.684	C1'-exo	-111.186	-42.7264	-178.393
2ZCJ_SAH	A	328	-52.5123	43.6608	-22.7669	-8.25887	39.1048	43.6608	116.02	C1'-exo	-121.964	-81.8666	-178.662
2ZFU_SAH	A	900	-38.4024	42.3322	-29.7515	8.6913	18.6521	42.3322	135.274	C1'-exo	-124.124	-81.1198	166.624
2ZIF_SAM	A	298	-34.9527	36.7363	-25.4487	6.18173	18.1846	36.7363	133.102	C1'-exo	-88.0195	-72.1905	177.927
2ZTH_SAM	A	305	-23.9645	31.1137	-27.0824	13.8933	5.9808	31.1137	150.496	C2'-endo	-98.2728	-65.4648	155.411
2ZUL_SAM	A	376	-45.1669	49.5679	-35.2413	9.86806	21.9611	49.5679	135.435	C1'-exo	-92.0785	-69.4292	-176.199
2ZVB_SAH	A	301	8.95947	-29.8111	39.8011	-34.0775	16.3813	39.8011	5.4505	C3'-endo	-179.447	-123.34	81.2676
2ZVC_SAH	A	301	10.8429	-32.4324	42.4061	-35.3212	15.9849	42.4061	3.52118	C3'-endo	175.907	-121.646	77.0422
2ZVJ_SAM	A	301	-36.6152	35.3715	-21.8338	1.20528	22.3925	35.3715	125.799	C1'-exo	-104.856	-76.4752	160.383
2ZW9_SAM	A	801	-29.6623	30.2566	-19.663	2.98866	16.675	30.2566	129.426	C1'-exo	-138.051	-88.8993	170.504
2ZWA_SAH	A	801	-41.4019	41.7397	-26.1972	2.89479	24.5119	41.7397	127.583	C1'-exo	-142.451	-85.3302	173.533
2ZWV_SAH	A	376	-40.724	50.1818	-40.34	17.9759	14.0268	50.1818	144.993	C2'-endo	-87.2916	-71.4301	-173.466
2ZZM_SAM	A	401	-37.8226	35.9176	-21.665	0.232774	23.2761	35.9176	124.565	C1'-exo	-113.247	-61.112	160.974
2ZZN_SAM	A	401	-32.7294	31.166	-18.7459	0.043796	20.5281	31.166	124.362	C1'-exo	-98.5577	-59.1747	163.196
3A7E_SAM	A	216	-24.3366	25.601	-17.5675	3.92763	12.8558	25.601	132.567	C1'-exo	-100.219	-61.472	143.994
3A25_SAM	A	279	-35.454	33.3362	-20.3342	0.446553	21.6361	33.3362	124.819	C1'-exo	-105.417	153.006	131.047
3A27_SAM	A	250	-34.4767	31.9798	-18.8807	-0.578077	21.9251	31.9798	123.153	C1'-exo	-97.1608	151.304	134.219
3AI9_SAM	X	501	4.11835	-22.3171	30.3982	-28.9504	15.7614	30.3982	11.0536	C3'-endo	-149.731	-165.635	-82.7584
3AIA_SAM	A	206	-2.11073	-18.6788	30.6055	-32.6537	21.8333	30.6055	21.9279	C3'-endo	-157.579	-95.7632	-78.169
3AIA_SAM	B	206	1.40658	-18.3819	27.08	-27.0766	16.221	27.08	15.7524	C3'-endo	-161.789	-94.042	-78.1155
3AV5_SAH	A	1	-59.709	44.4991	-17.4494	-16.4834	48.6903	48.6903	107.592	O4'-endo	-110.356	-89.9229	-175.702
3AV6_SAM	A	1	-39.5424	37.4882	-24.5417	2.5176	23.1076	37.4882	127.73	C1'-exo	-98.9274	-95.703	154.954
3AXT_SAM	A	397	-22.1395	17.3605	-7.07233	-5.51486	17.4141	17.4141	109.222	C1'-exo	-97.7099	-94.2411	167.865
3B3F_SAH	A	481	-29.7079	34.1521	-27.3067	11.3704	11.3679	34.1521	142.771	C1'-exo	-107.819	-86.0539	177.273
3B5I_SAH	A	401	-26.6826	32.5075	-24.237	9.97491	10.3148	32.5075	141.408	C1'-exo	-114.069	-74.5339	160.588
3BGD_SAH	A	300	-28.3653	32.0108	-25.3143	8.68681	12.0965	32.0108	140.692	C1'-exo	-102.282	-89.1953	-177.837
3BGI_SAH	A	300	-28.0774	34.9958	-29.9454	13.6327	9.20574	34.9958	147.53	C2'-endo	-100.326	-78.5304	177.372
3BGV_SAH	C	313	-28.8867	34.1088	-27.3754	11.8091	10.7953	34.1088	143.659	C1'-exo	-96.3506	-93.8675	176.172
3BO5_SAH	A	305	10.637	-30.827	39.4444	-34.0898	14.4108	39.4444	3.31733	C3'-endo	-174.98	-79.1129	77.3649
3BUS_SAH	A	274	-22.0653	27.647	-23.7719	11.6756	6.44925	27.647	148.699	C2'-endo	-96.1054	-79.9836	175.357
3BWC_SAM	A	501	-29.8737	25.6317	-12.5822	-4.36852	21.4794	25.6317	115.454	C1'-exo	-104.737	-173.897	144.933
3BWM_SAM	A	301	-31.9548	35.4639	-25.9211	8.2805	14.77	35.4639	137.187	C1'-exo	-97.7358	-64.2853	150.758
3BWY_SAM	A	301	-33.8646	37.5282	-25.7984	6.46223	16.967	37.5282	134.113	C1'-exo	-94.5955	-71.8788	155.66
3BXO_SAM	A	238	-39.8397	40.3636	-26.2797	3.93305	22.4809	40.3636	129.319	C1'-exo	-107.283	-72.2413	168.049
3C3Y_SAH	A	464	-41.7143	38.0666	-21.5902	-2.04026	27.6388	38.0666	121.26	C1'-exo	-117.619	-64.9313	171.132
3CB8_SAM	A	501	-42.8415	50.5624	-38.4192	13.791	18.2364	50.5624	140.391	C1'-exo	-114.08	-157.804	-66.3513
3CBG_SAH	A	301	-49.3454	41.205	-18.2864	-10.5119	37.5924	41.205	112.092	C1'-exo	-117.035	-76.898	179.955
3CBM_SAH	A	1	16.7542	-31.0508	36.1101	-25.1595	5.7323	36.1101	-8.65323	C2'-exo	-170.603	-82.893	76.3732
3CBO_SAH	A	1	16.1	-29.6381	34.1916	-23.7548	5.22444	34.1916	-9.04879	C2'-exo	-168.265	-83.3253	77.76
3CIW_SAH	A	1501	-22.5116	0.336094	19.8206	-33.1498	35.2383	35.2383	56.2327	C4'-exo	-127.573	-179.2	-68.2529
3CIX_SAH	A	1501	-21.4956	1.95159	16.3687	-28.4354	31.949	31.949	58.9966	C4'-exo	-125.03	-168.274	-80.7754
3CJQ_SAH	A	303	-37.3241	38.202	-27.2167	6.32912	19.3991	38.202	133.394	C1'-exo	-95.7424	-101.54	-179.901
3CJT_SAH	A	258	-33.462	35.3498	-24.9519	6.09082	17.1748	35.3498	133.866	C1'-exo	-99.6839	-83.7973	174.193
3CJT_SAM	C	302	-39.5125	35.2966	-20.251	-1.54714	26.0761	35.2966	121.319	C1'-exo	-104.304	-68.9718	138.217
3CKK_SAM	A	301	-35.7173	40.3318	-30.1348	10.656	15.5715	40.3318	138.88	C1'-exo	-106.725	-88.7528	178.993
3DCM_SAM	X	5452	15.1922	-28.5403	30.8565	-23.1881	5.19732	30.8565	-9.17989	C2'-exo	-167.502	-150.965	167.811
3DH0_SAM	A	220	-43.8884	28.1333	-4.09272	-19.8541	40.0608	40.0608	95.4535	O4'-endo	-107.558	-74.4551	176.752
3DLC_SAM	A	220	-32.214	37.9219	-27.9226	10.1168	13.722	37.9219	139.368	C1'-exo	-112.989	-85.6637	168.751
3DMF_SAM	A	388	-42.282	43.9848	-27.6192	3.92573	23.6663	43.9848	128.725	C1'-exo	-95.5388	-79.0303	-173.573
3DMG_SAH	A	388	-41.7635	43.8315	-27.1615	3.87818	23.3825	43.8315	128.498	C1'-exo	-95.7539	-76.4845	-176.654
3DMH_SAM	A	384	-42.2304	43.6081	-27.7338	4.61035	23.0371	43.6081	129.305	C1'-exo	-95.0946	-78.1367	-175.5
3DOU_SAM	A	1	-42.7384	36.4202	-18.2656	-6.04033	30.848	36.4202	115.847	C1'-exo	-126.824	-71.334	171.616
3DUW_SAH	A	224	-52.5604	46.1363	-27.0225	-3.87323	35.9381	46.1363	120.983	C1'-exo	-109.451	-65.3099	179.186
3DXY_SAM	A	1	-39.4397	37.8191	-22.9133	1.06025	23.806	37.8191	125.19	C1'-exo	-117.168	-90.4171	177.386
3DXZ_SAH	A	1	-38.9011	38.6676	-24.2835	2.75958	22.2668	38.6676	127.592	C1'-exo	-111.038	-94.2513	-174.726
3E5C_SAM	A	216	-18.6094	29.9649	-30.3121	20.2043	-1.08769	29.9649	163.699	C2'-endo	58.4898	-153.833	42.0531
3E5E_SAH	A	220	15.1788	5.72322	-22.817	31.7669	-29.3529	31.7669	-134.857	C4'-endo	-149.621	-166.151	115.583
3E8S_SAH	A	300	-32.7822	36.5507	-26.8563	8.63299	15.3136	36.5507	137.397	C1'-exo	-130.96	-75.2126	177.109
3E23_SAM	A	221	-34.9839	42.6303	-32.5002	11.6863	14.6517	42.6303	141.145	C1'-exo	-99.45	-70.3708	173.826
3EEO_SAM	A	328	-39.4432	38.6922	-24.1939	1.78047	23.3735	38.6922	126.746	C1'-exo	-105.424	-71.7841	173.342
3EEY_SAM	A	300	-30.2554	34.4364	-25.8981	9.47365	12.899	34.4364	139.483	C1'-exo	-85.3923	-71.7793	163.115
3EGV_SAH	A	256	-36.0961	36.0093	-22.4329	2.40561	21.045	36.0093	127.265	C1'-exo	-92.427	-94.6125	178.083
3ELU_SAM	A	4633	-35.6234	33.3113	-19.2954	-0.616165	22.5594	33.3113	122.811	C1'-exo	-104.878	-61.1147	162.686
3ELW_SAM	A	4633	-34.0908	34.1317	-21.9697	2.9934	19.3999	34.1317	128.624	C1'-exo	-101.528	-83.6821	166.543
3ELY_SAH	A	887	-36.7631	32.0177	-16.3887	-4.57546	25.7163	32.0177	116.981	C1'-exo	-100.181	-89.5731	170.411
3EMB_SAM	A	4633	-36.9153	32.4836	-16.2059	-4.7973	26.0861	32.4836	116.444	C1'-exo	-100.35	-81.2122	167.893
3EVA_SAH	A	901	-41.8745	47.6844	-35.3435	11.9182	18.6509	47.6844	138.484	C1'-exo	-96.8857	-76.8775	171.511
3EVB_SAH	A	901	-46.8764	44.9374	-26.2204	-0.684366	29.7601	44.9374	123.427	C1'-exo	-107.159	-83.3362	173.13
3EVC_SAH	A	901	-44.0168	46.8488	-32.0231	7.10978	23.0707	46.8488	132.694	C1'-exo	-99.7619	-79.0419	171.807
3EVD_SAH	A	903	-42.8938	45.9482	-31.6596	7.48985	22.0511	45.9482	133.299	C1'-exo	-100.986	-78.1635	171.622
3EVE_SAH	A	901	-43.48	46.6738	-32.1332	7.55747	22.4237	46.6738	133.28	C1'-exo	-98.731	-79.3738	171.599
3EVF_SAH	A	901	-42.7998	45.8703	-31.7647	7.5435	22.0177	45.8703	133.465	C1'-exo	-101.649	-78.6937	171.927
3EVG_SAH	A	901	-47.6381	36.061	-11.81	-16.1602	39.8042	39.8042	104.588	O4'-endo	-106.599	-77.3144	-176.858
3F9W_SAH	A	801	5.2918	-31.7579	45.1357	-43.6492	23.8671	45.1357	12.3703	C3'-endo	-163.697	-70.0275	74.1942
3F9X_SAH	A	801	7.07083	-30.2656	40.9093	-37.7173	19.264	40.9093	8.86826	C3'-endo	-165.339	-82.0033	76.1853
3F9Y_SAH	A	801	2.75166	-28.271	41.4076	-41.2493	23.8812	41.4076	14.9834	C3'-endo	-167.101	-81.0746	74.8763
3F9Z_SAH	A	801	11.094	-33.2172	40.9296	-37.4395	16.3577	40.9296	4.30655	C3'-endo	-164.157	-81.46	72.6892
3FPD_SAH	A	101	24.1264	-34.4785	35.4369	-19.9026	-2.70084	35.4369	-20.788	C2'-exo	-173.576	-89.5773	88.187
3FPJ_SAM	A	301	-33.9028	25.2438	-8.74462	-11.5867	29.0582	29.0582	105.093	O4'-endo	-116.673	64.5713	61.5087
3FRH_SAH	A	260	-41.2836	43.0301	-29.1406	5.51678	22.3997	43.0301	131.549	C1'-exo	-105.164	-77.9486	178.524
3FRI_SAH	A	260	-37.3307	39.069	-26.847	5.86123	19.6091	39.069	132.507	C1'-exo	-103.901	-79.2777	174.079
3FTF_SAH	A	501	-24.8914	26.1406	-18.3174	4.45489	12.8265	26.1406	133.502	C1'-exo	-77.8345	-83.6253	-172.213
3FZG_SAM	A	300	-27.9862	34.6339	-28.7786	13.4285	9.08687	34.6339	146.656	C2'-endo	-97.3489	-65.711	162.776
3G2O_SAM	A	500	-31.3939	37.398	-30.3549	14.0754	10.4161	37.398	145.116	C2'-endo	-97.7218	-68.2045	149.362
3G2P_SAH	A	500	-32.1957	30.9148	-20.0701	2.17516	18.6495	30.9148	127.817	C1'-exo	-99.6627	-74.6158	164.578
3G5T_SAH	A	308	-46.1746	43.484	-23.6887	-3.50097	30.9898	43.484	120.423	C1'-exo	-114.683	-62.5525	-179.791
3G07_SAM	A	701	-28.5746	31.8791	-24.0525	8.1901	12.8269	31.8791	138.675	C1'-exo	-103.561	-93.7407	165.095
3G8A_SAH	A	303	-27.5986	26.4161	-16.0657	0.425079	17.1267	26.4161	124.961	C1'-exo	-117.219	-102.544	-178.794
3G8B_SAM	A	303	-26.114	28.3735	-20.2177	5.74447	12.7281	28.3735	135.349	C1'-exo	-121.609	-91.7757	164.031
3G88_SAM	A	303	-29.906	31.7339	-22.6787	6.33994	14.7182	31.7339	134.91	C1'-exo	-123.332	-95.9615	167.081
3G89_SAM	A	303	-35.7476	37.2295	-26.1817	5.59974	19.2813	37.2295	132.918	C1'-exo	-122.893	-100.321	176.601
3GCZ_SAM	A	4633	-39.1424	34.3849	-18.0815	-3.84061	26.7513	34.3849	118.123	C1'-exo	-101.932	-89.7728	174.946
3GDH_SAH	A	854	-44.3765	38.9608	-21.4228	-4.16524	30.1417	38.9608	119.268	C1'-exo	-92.3321	-68.7117	169.755
3GGD_SAH	A	248	-38.2805	40.4876	-28.6355	6.95865	19.6714	40.4876	133.932	C1'-exo	-108.727	-78.9369	178.633
3GO4_SAH	A	277	-36.6678	40.1586	-28.5614	8.02808	17.8913	40.1586	135.398	C1'-exo	-108.603	-89.8405	164.866
3GRR_SAH	A	300	-20.4117	32.0092	-31.7481	21.0175	-0.542461	32.0092	162.472	C2'-endo	-89.6943	-75.3899	177.581
3GRY_SAM	A	300	-12.9466	27.0384	-30.3893	23.393	-6.60125	27.0384	173.903	C2'-endo	-91.9405	-58.7493	152.937
3GU3_SAH	A	401	0.461609	-6.53171	9.29179	-9.68626	5.78016	9.29179	16.5041	C3'-endo	-86.3745	-72.0363	-150.587
3GWZ_SAH	A	352	-38.6791	35.1859	-19.8646	-2.24071	25.2147	35.1859	121.107	C1'-exo	-112.096	-83.5132	-176.935
3GX3_SAH	A	301	6.45577	-19.3022	23.9689	-21.1022	9.37556	23.9689	3.66086	C3'-endo	91.4411	-85.18	60.724
3GX5_SAM	A	301	-16.6924	-2.37931	18.4909	-28.352	28.9041	28.9041	51.5096	C4'-exo	68.139	-84.8638	63.4273
3GX6_SAM	A	301	-25.2555	6.38054	12.4149	-26.8994	33.7929	33.7929	67.5183	C4'-exo	46.4597	-77.9463	60.9207
3GX7_SAM	A	301	-19.6652	2.1359	14.007	-25.2566	29.0458	29.0458	60.4704	C4'-exo	55.0231	-76.1537	53.2375
3GXO_SAH	A	350	-42.5509	36.1297	-16.6358	-7.66823	30.9303	36.1297	113.584	C1'-exo	-115.9	-95.3076	-172.117
3GYQ_SAM	A	270	8.26464	-10.6653	9.01316	-4.48961	-2.33954	9.01316	-31.1699	C2'-exo	-145.4	-154.795	-152.154
3H2B_SAH	A	301	0.395189	5.78598	-8.8502	9.69961	-6.30404	9.69961	-158.712	C3'-exo	-71.9843	-61.4222	-172.357
3H6L_SAM	A	1	12.8815	-32.2866	39.0612	-32.83	12.7675	39.0612	0.204647	C3'-endo	-176.516	-88.5981	67.2484
3HA3_SAH	A	302	-38.2151	44.3855	-35.6363	15.278	13.7821	44.3855	143.518	C1'-exo	-103.667	-86.859	-175.758
3HCA_SAH	A	3001	-41.4686	39.1452	-20.4514	-4.15135	27.8665	39.1452	119.198	C1'-exo	-79.1409	-89.4038	-179.736
3HCB_SAH	A	2001	-46.4045	41.5181	-19.7429	-7.89246	33.1598	41.5181	115.226	C1'-exo	-83.6653	-85.064	-177.866
3HCC_SAH	A	3001	-40.3698	39.296	-22.0448	-1.90076	25.8623	39.296	122.275	C1'-exo	-78.3378	-84.4718	179.026
3HCD_SAH	A	3001	-47.0319	46.148	-24.8555	-3.37503	30.775	46.148	120.997	C1'-exo	-81.3554	-82.405	-177.304
3HCE_SAH	A	290	-38.6166	33.8953	-16.9517	-5.91562	27.4147	33.8953	116.24	C1'-exo	-79.5279	-85.6802	-179.378
3HCF_SAH	A	3001	-36.6373	35.9727	-19.9108	-1.79207	23.4396	35.9727	122.059	C1'-exo	-77.2089	-82.1446	177.843
3HNA_SAH	A	101	9.16521	-30.6179	39.2995	-34.9418	16.3944	39.2995	5.45619	C3'-endo	-175.165	-93.3134	78.2984
3HTX_SAH	A	951	-43.2714	38.9182	-22.0102	-1.71749	29.0447	38.9182	120.952	C1'-exo	-120.802	-54.12	177.752
3I5U_SAM	A	401	-45.9371	49.0911	-33.9522	7.99565	23.6851	49.0911	133.344	C1'-exo	-104.682	-48.7106	-169.203
3I53_SAH	A	401	-44.3471	47.0563	-32.2484	7.33608	22.9684	47.0563	132.839	C1'-exo	-105.043	-44.2791	-168.491
3I58_SAH	A	401	-44.4434	48.9139	-35.2153	10.3609	21.1496	48.9139	136.142	C1'-exo	-100.904	-48.61	-165.153
3I64_SAH	A	401	-44.1281	49.0284	-35.4176	10.7463	20.7098	49.0284	136.589	C1'-exo	-101.735	-49.0682	-169.831
3ID5_SAM	B	301	-31.6374	20.467	-3.0242	-15.4235	29.6865	29.6865	95.469	O4'-endo	-86.4933	-98.4747	170.575
3ID6_SAM	C	301	-23.8249	25.0761	-17.3282	4.07354	12.329	25.0761	133.017	C1'-exo	-88.7853	-57.8114	147.954
3IEI_SAH	A	601	-35.4531	38.6957	-27.9281	7.79569	17.5145	38.6957	135.704	C1'-exo	-131.888	-83.9918	172.785
3IHT_SAM	A	200	-33.9521	38.0101	-27.728	9.02864	15.2579	38.0101	137.502	C1'-exo	-123.002	-71.2946	168.267
3IIZ_SAM	A	1501	-28.4388	6.10905	16.3044	-33.409	39.6069	39.6069	64.9903	C4'-exo	-132.964	-171.915	-71.046
3IQN_SAM	A	301	47.8482	-62.2759	60.0202	-34.3206	-6.51566	60.0202	-24.0194	C2'-exo	89.8017	-92.9063	82.9786
3IQR_SAM	A	301	22.0237	-43.1903	49.6073	-36.6973	10.7663	49.6073	-6.63155	C2'-exo	19.2775	-81.6271	91.9541
3IV6_SAM	A	301	-17.3031	27.4182	-27.5698	18.0014	-0.429364	27.4182	162.785	C2'-endo	-113.392	155.119	64.6457
3IVA_SAH	A	1401	12.486	-39.4108	48.9548	-43.485	19.8019	48.9548	4.32321	C3'-endo	-157.93	76.7159	69.4954
3JWH_SAH	A	1	-36.8407	47.8445	-39.8886	19.7458	10.5029	47.8445	148.428	C2'-endo	-111.758	-46.4511	168.844
3K5K_SAH	A	1198	14.3367	-32.3276	37.2087	-28.5431	9.00218	37.2087	-4.55285	C2'-exo	-172.618	-89.601	75.3545
3KKZ_SAM	A	301	-37.1056	41.4428	-31.8621	12.031	16.1046	41.4428	139.884	C1'-exo	-103.022	-65.3786	178.927
3KMT_SAH	A	120	5.21325	-29.2414	39.8304	-38.2573	20.8431	39.8304	11.3677	C3'-endo	-178.748	-73.5708	63.0412
3KPC_SAM	A	1000	-50.8591	41.9886	-17.8649	-11.322	38.9488	41.9886	111.015	C1'-exo	-113.345	163.879	36.0391
3KPD_SAM	B	1000	-40.4798	28.9277	-8.44912	-14.4439	34.087	34.087	102.434	O4'-endo	-103.972	-173.206	39.5106
3KPJ_SAH	A	3001	-38.615	32.2553	-14.8015	-7.25542	28.7207	32.2553	113.091	C1'-exo	-81.3648	-86.6688	-177.415
3KPU_SAH	A	2001	-43.7815	43.5661	-26.8424	0.505398	27.4595	43.5661	125.858	C1'-exo	-87.6464	-39.1186	-179.891
3KPV_SAH	A	2001	-44.6136	47.1112	-31.9807	5.33974	24.8767	47.1112	131.497	C1'-exo	-86.5139	-38.7593	-179.466
3KPW_SAH	A	2001	-45.8176	46.364	-29.3439	1.68749	27.9925	46.364	127.315	C1'-exo	-85.0673	-36.0984	179.472
3KPY_SAH	A	2001	-41.6687	44.8352	-30.1542	4.7731	23.6065	44.8352	131.381	C1'-exo	-85.7035	-34.3674	174.902
3KQM_SAH	A	2001	-44.5201	48.1663	-33.2687	6.41747	24.3017	48.1663	132.8	C1'-exo	-84.1335	-31.8151	176.183
3KQO_SAH	A	2001	-43.1922	48.1211	-33.4213	7.14413	23.0589	48.1211	133.809	C1'-exo	-83.2851	-35.1781	178.243
3KQP_SAH	A	2001	-43.8994	47.6405	-32.4639	6.2807	23.7456	47.6405	132.508	C1'-exo	-84.3685	-39.8511	179.709
3KQQ_SAH	A	2001	-42.9587	46.2456	-31.1913	5.32248	23.9497	46.2456	131.677	C1'-exo	-83.1046	-31.8467	175.643
3KQS_SAH	A	2001	-43.8768	45.7425	-29.718	3.7652	25.1824	45.7425	129.479	C1'-exo	-85.894	-77.8922	174.744
3KQT_SAH	A	2001	-42.8904	48.2308	-34.1367	8.108	22.1817	48.2308	134.964	C1'-exo	-82.2689	-79.2869	177.486
3KQV_SAH	A	2001	-45.689	46.812	-29.7354	2.38168	27.3369	46.812	127.924	C1'-exo	-86.5301	-80.3684	171.287
3KQW_SAH	A	2001	-45.0994	46.4902	-29.6703	2.18861	27.6072	46.4902	127.969	C1'-exo	-87.7824	-41.7343	-178.516
3KQY_SAH	A	3001	-39.7482	41.6078	-25.9217	2.2075	23.1481	41.6078	127.95	C1'-exo	-78.0799	-76.89	178.747
3KR0_SAH	A	3001	-42.738	39.7873	-20.2917	-5.06382	29.0417	39.7873	118.167	C1'-exo	-81.4071	-76.4557	179.701
3KR1_SAH	A	3001	-46.7727	41.8701	-20.3871	-7.23822	32.8303	41.8701	115.989	C1'-exo	-85.1271	-87.5615	-173.831
3KR2_SAH	A	3001	-43.1602	41.1345	-22.3812	-3.34291	28.475	41.1345	120.678	C1'-exo	-80.553	-74.9778	179.346
3KU1_SAM	H	226	-57.7701	53.7827	-30.8664	0.0984438	34.1449	53.7827	123.123	C1'-exo	53.7746	-76.2718	158.02
3LBF_SAH	A	300	-37.2505	38.3345	-26.3239	5.26813	19.8949	38.3345	131.926	C1'-exo	-98.371	-77.0995	166.727
3LBY_SAH	A	4630	-42.2516	41.064	-25.5823	2.03456	24.9092	41.064	126.555	C1'-exo	-91.8247	167.223	164.199
3LCC_SAH	A	300	-38.1119	39.1644	-25.7347	4.10142	21.0218	39.1644	130.058	C1'-exo	-102.865	-86.5402	175.565
3LCU_SAH	A	6732	-50.1779	43.88	-24.1416	-4.80301	34.3457	43.88	119.152	C1'-exo	-111.07	-78.4559	-173.733
3LCV_SAM	B	301	-27.6318	18.4112	-3.27084	-12.3077	24.799	24.799	96.903	O4'-endo	-101.949	-61.6537	152.425
3LDF_SAH	A	401	-34.9175	32.3495	-19.2839	-0.22951	21.8411	32.3495	123.597	C1'-exo	-110.324	-82.3573	152.98
3LDG_SAH	A	385	-38.8805	38.3769	-23.9795	2.29725	23.0864	38.3769	126.969	C1'-exo	-102.486	-76.1433	-177.411
3LGA_SAH	A	301	-35.5479	37.5163	-26.4157	6.69228	18.1133	37.5163	133.899	C1'-exo	-102.193	-73.9752	163.199
3LHD_SAH	C	301	-28.4943	36.9859	-32.3809	16.3756	7.61612	36.9859	150.354	C2'-endo	-101.052	-144.494	-69.132
3LST_SAH	A	346	-29.9049	30.6264	-20.3931	3.44143	16.4821	30.6264	130.467	C1'-exo	-100.997	-55.0874	-168.325
3M5A_SAH	A	1	8.07008	-24.3621	30.6969	-26.356	11.5552	30.6969	3.31918	C3'-endo	-169.73	-76.2081	72.8365
3M6V_SAM	A	465	-35.669	32.6711	-18.2035	-2.01276	23.6936	32.6711	120.783	C1'-exo	-87.4112	-62.4465	177.309
3M6W_SAM	A	465	-33.6492	32.9649	-20.6309	1.70296	20.1626	32.9649	126.736	C1'-exo	-90.1844	-63.8028	175.891
3M53_SAH	A	800	7.3812	-21.5197	27.3675	-23.3615	10.0995	27.3675	3.09899	C3'-endo	-170.353	-77.647	70.2761
3M54_SAH	A	800	8.31294	-23.6147	30.0566	-25.5227	10.8309	30.0566	2.73923	C3'-endo	-170.051	-68.8731	74.4844
3M55_SAH	A	1	5.51703	-21.3509	28.4672	-25.6722	12.7547	28.4672	7.51574	C3'-endo	-167.779	-77.3111	73.6417
3M56_SAH	A	800	5.10262	-24.602	33.5929	-31.235	16.3439	33.5929	9.80866	C3'-endo	-166.73	-77.5227	72.2682
3M57_SAH	A	1	10.8847	-25.3737	30.2059	-24.5312	8.50173	30.2059	-1.98715	C2'-exo	-166.859	-72.2551	75.1416
3M58_SAH	A	800	7.2019	-24.8365	31.9067	-27.8688	13.2956	31.9067	5.30951	C3'-endo	-167.733	-74.378	75.2243
3M59_SAH	A	1	9.47189	-24.8524	30.3839	-25.2996	10.0996	30.3839	0.658518	C3'-endo	-168.518	-74.0209	74.0991
3MAG_SAH	A	400	-48.8096	41.2483	-20.6245	-8.91675	35.0127	41.2483	115.349	C1'-exo	-115.548	-64.7989	166.886
3MB5_SAM	A	301	-40.5057	43.3246	-30.4294	7.17932	20.758	43.3246	133.874	C1'-exo	-104.603	-74.4696	166.806
3MCT_SAH	A	400	-49.341	48.3459	-24.3763	-5.15327	34.301	48.3459	118.681	C1'-exo	-118.294	-59.5164	164.177
3MEK_SAM	A	510	8.84701	-28.3464	36.1094	-31.5626	14.5005	36.1094	4.56316	C3'-endo	-165.684	-72.8959	66.7283
3MHT_SAH	A	328	-49.4199	48.2128	-32.8046	4.46557	27.9569	48.2128	129.813	C1'-exo	-113.115	-75.6325	173.005
3MO0_SAH	A	101	20.1531	-16.1878	8.24232	3.67761	-15.8813	20.1531	-65.5915	C1'-endo	-176.359	-86.1004	87.4561
3MO2_SAH	C	103	5.43907	-28.4136	39.0816	-37.1013	19.9743	39.0816	10.9278	C3'-endo	-166.575	-89.0165	92.4847
3MO5_SAH	C	103	-7.11658	-22.7077	42.2154	-48.6778	34.6525	42.2154	27.5361	C3'-endo	-173.996	-59.7076	77.6389
3MQ2_SAH	A	216	-30.106	30.9303	-20.9553	4.51005	15.7242	30.9303	131.753	C1'-exo	-110.249	-87.6442	178.957
3MTE_SAM	A	220	-35.9014	34.6015	-21.1728	1.08623	21.7065	34.6015	125.569	C1'-exo	-105.292	-64.3356	-174.439
3ND1_SAH	A	300	5.37605	-25.8679	35.3571	-33.2467	17.4805	35.3571	10.151	C3'-endo	-179.693	-106.897	85.8993
3NDC_SAH	A	300	5.81523	-25.1507	33.7644	-31.0371	15.79	33.7644	8.67829	C3'-endo	-169.398	-109.767	80.2771
3NDI_SAM	A	601	-45.7375	43.4205	-27.1019	0.49734	28.9194	43.4205	125.352	C1'-exo	-100.987	-88.4924	173.75
3NDJ_SAH	A	415	-47.1327	42.1276	-21.0257	-6.29681	32.5903	42.1276	116.792	C1'-exo	-98.2861	-110.418	174.419
3NJR_SAH	A	300	-30.7683	29.8854	-18.6962	1.13172	18.5257	29.8854	126.4	C1'-exo	-98.3299	68.4796	89.3911
3NK7_SAM	A	770	19.4559	-20.9424	14.7073	-4.05316	-9.49241	19.4559	-45.3605	C1'-endo	-161.844	-149.529	-172.218
3NMU_SAM	F	228	-33.5679	27.3589	-14.126	-4.84987	23.8924	27.3589	115.866	C1'-exo	-97.3924	137.949	118.313
3NPB_SAM	A	119	6.99414	-34.1356	45.3917	-43.4841	23.3357	45.3917	10.4199	C3'-endo	67.1885	-90.3573	58.1848
3NPN_SAH	A	55	9.59738	-1.69422	-6.08134	11.8045	-13.5394	11.8045	-117.062	C4'-endo	175.492	80.5329	50.9053
3NPQ_SAH	A	55	-17.9276	12.129	-2.6084	-7.79962	16.3275	16.3275	98.4276	O4'-endo	-171.52	-154.851	-72.216
3NUT_SAH	A	1501	9.13814	-27.4806	34.3472	-29.7722	12.9876	34.3472	3.32482	C3'-endo	-172.299	-119.572	84.5747
3NVK_SAM	I	228	-50.3302	30.2893	-0.0879056	-30.571	50.855	50.855	90.0957	O4'-endo	-103.107	-97.4909	-64.7515
3O7B_SAH	A	301	-3.16424	-21.6955	36.3929	-38.9303	26.6375	36.3929	22.7799	C3'-endo	-150.054	-96.2204	-80.4787
3O7W_SAM	A	801	-37.6862	39.8266	-26.9615	6.08184	19.8612	39.8266	132.269	C1'-exo	-129.663	-89.6936	177.769
3OFK_SAH	A	217	-31.3964	39.6304	-32.6319	15.5918	9.32216	39.6304	147.186	C2'-endo	-95.9587	-91.5072	169
3OII_SAH	A	253	0.792186	-24.8039	37.9689	-38.7213	23.3711	37.9689	17.3445	C3'-endo	-143.647	-128.494	-58.6413
3OIJ_SAH	A	253	1.21503	-5.95819	8.1496	-7.63778	4.07882	8.1496	10.2673	C3'-endo	-142.492	113.404	-136.221
3OIN_SAH	B	253	-5.5757	-15.0459	28.1172	-32.3375	23.9984	28.1172	28.439	C3'-endo	-153.773	-121.094	-64.3388
3OKX_SAM	A	201	-9.76655	-13.0473	28.828	-34.7201	28.4695	28.828	34.0284	C3'-endo	-102.267	-176.047	70.7584
3OOI_SAM	A	237	6.71945	-24.3895	31.6937	-28.7767	14.0441	31.6937	6.84662	C3'-endo	-171.815	-80.5689	77.6505
3OPE_SAM	A	7	12.8318	-32.2434	39.0273	-32.8348	12.8048	39.0273	0.269264	C3'-endo	-176.534	-88.6048	67.2812
3ORH_SAH	A	4000	-38.1424	45.1936	-36.7568	15.2224	14.3763	45.1936	143.901	C1'-exo	-96.9429	-84.6402	176.907
3OS5_SAH	A	1501	-19.1371	-10.7226	34.3013	-41.4433	40.1252	40.1252	40.4431	C4'-exo	-174.09	-107.013	127.298
3OU2_SAH	A	300	-35.415	38.6781	-28.0349	7.64861	17.3621	38.6781	135.834	C1'-exo	-112.285	-67.5394	171.773
3OU6_SAM	A	300	-27.6028	32.786	-26.3248	11.1372	10.2058	32.786	143.726	C1'-exo	-110.967	31.1568	142.997
3OU7_SAM	A	300	-35.9178	40.6148	-29.6944	9.23976	17.2707	40.6148	137.222	C1'-exo	-111.611	110.297	82.6375
3OXF_SAH	A	437	3.78222	-17.7678	24.4873	-22.4277	11.8719	24.4873	9.60202	C3'-endo	-164.508	-72.8435	76.215
3OXG_SAH	A	432	-41.9726	46.6076	-33.7497	11.4171	17.9247	46.6076	137.528	C1'-exo	-108.02	-162.547	63.5742
3OXL_SAH	A	432	17.3604	-28.1041	28.6237	-18.5731	0.801084	28.6237	-16.4973	C2'-exo	-159.076	-98.0258	83.7464
3P2E_SAH	A	6732	-36.5928	36.3274	-24.011	3.00831	21.1129	36.3274	129.071	C1'-exo	-116.324	-51.8694	173.594
3P2K_SAM	A	6735	-33.5639	33.0569	-19.9642	1.60599	19.2155	33.0569	126.11	C1'-exo	-121.085	-58.1836	157.059
3P8Z_SAH	C	263	-39.5899	33.2583	-15.1172	-7.7897	29.6153	33.2583	112.879	C1'-exo	-99.2011	-99.2128	-177.422
3P9C_SAH	A	401	-38.2617	39.6785	-25.7693	4.15033	21.1537	39.6785	129.873	C1'-exo	-106.155	-50.8842	179.136
3P9I_SAH	A	401	-39.1775	40.0369	-25.5586	3.26608	22.4261	40.0369	128.646	C1'-exo	-107.153	-87.0521	179.861
3P9K_SAH	A	401	-36.3656	38.689	-26.5106	5.99468	18.9875	38.689	132.82	C1'-exo	-104.928	-80.5941	-177.856
3P97_SAM	A	263	-40.6199	36.7936	-20.5112	-2.20761	26.8237	36.7936	120.67	C1'-exo	-102.299	-81.8398	179.154
3PB3_SAH	A	6732	-32.1909	32.8223	-21.5839	3.29686	18.139	32.8223	129.756	C1'-exo	-111.436	-52.7637	172.554
3PFG_SAM	A	264	-45.4084	48.822	-32.7022	6.96681	23.5171	48.822	132.256	C1'-exo	-111.176	-75.1779	172.657
3PFH_SAH	A	264	-44.844	48.9097	-34.7724	9.23072	22.4399	48.9097	135.015	C1'-exo	-110.13	-65.4562	168.811
3PLA_SAH	E	301	-38.3809	37.7617	-23.3339	1.59611	22.8864	37.7617	126.393	C1'-exo	-107.52	-89.853	159.052
3PS9_SAM	A	670	-39.9882	39.0151	-22.7838	0.80399	24.2043	39.0151	124.402	C1'-exo	-114.126	-63.5743	163.648
3PT6_SAH	A	1603	-30.9514	28.727	-16.4564	-1.05692	20.1371	28.727	122.057	C1'-exo	-90.0015	-93.5655	-178.577
3PT9_SAH	A	1603	-35.7224	31.3901	-16.4567	-3.64894	24.607	31.3901	117.972	C1'-exo	-90.3978	-102.641	178.351
3PTA_SAH	A	1601	-8.5466	5.70534	-1.01768	-4.04838	7.99208	7.99208	96.7934	O4'-endo	-97.5221	178.032	61.9123
3PX2_SAH	A	263	-45.777	47.617	-33.398	7.75572	23.5681	47.617	133.266	C1'-exo	-113.474	-70.4238	172.636
3PX3_SAH	A	264	-46.0982	48.2664	-36.1808	11.1774	21.1208	48.2664	136.871	C1'-exo	-111.61	-75.2447	170.34
3Q7E_SAH	A	1	-26.741	27.7585	-18.9108	4.09275	14.1173	27.7585	132.051	C1'-exo	-104.691	-87.6557	-177.734
3Q87_SAM	B	300	-31.0002	35.8028	-27.1406	10.2825	12.6675	35.8028	140.365	C1'-exo	-92.432	-75.2449	-177.772
3QOW_SAM	A	417	-39.7422	35.8007	-18.957	-3.34472	26.564	35.8007	118.955	C1'-exo	-105.624	-89.7672	168.853
3QOX_SAH	A	417	-41.5105	41.0196	-25.7724	2.52079	23.8418	41.0196	127.372	C1'-exo	-108.816	-92.1305	165.033
3QWP_SAM	A	510	8.21426	-30.1574	39.7395	-35.2774	17.1671	39.7395	6.56378	C3'-endo	-161.372	-82.2534	75.3839
3QWV_SAH	A	434	14.3345	-30.2452	34.3894	-26.8659	6.91775	34.3894	-5.82426	C2'-exo	-159.497	-71.0004	61.9281
3QXY_SAM	A	6734	6.69082	-25.1192	32.5974	-29.8673	14.7329	32.5974	7.26536	C3'-endo	-161.158	-78.2634	72.7181
3R0Q_SAH	C	1	-24.8264	26.909	-19.5744	5.96168	11.6382	26.909	136.379	C1'-exo	-109.311	-91.0748	176.238
3R24_SAM	A	302	-35.5768	34.8556	-21.6466	1.57528	21.2734	34.8556	126.471	C1'-exo	-118.589	-68.2032	167.782
3RC0_SAM	A	484	7.34478	-24.0127	30.4072	-26.8697	12.5444	30.4072	4.92046	C3'-endo	-162.542	-75.8418	72.9725
3RFA_SAM	A	406	-35.1556	37.1829	-25.8018	5.91523	18.4296	37.1829	133.102	C1'-exo	-103.856	-163.578	-71.2614
3RIB_SAH	A	445	5.89299	-18.589	23.8045	-20.6565	9.36511	23.8045	4.32408	C3'-endo	-159.475	-82.1275	82.4284
3RJW_SAH	A	1198	11.0534	-36.619	48.9285	-41.9272	20.3699	48.9285	5.54706	C3'-endo	-178.281	-64.2362	66.8041
3ROD_SAH	A	301	-57.6269	51.4602	-30.0461	-2.651	36.3475	51.4602	121.983	C1'-exo	-113.996	-73.3677	-172.565
3RQ4_SAM	A	500	17.4131	-38.1528	42.7876	-33.3529	10.2447	42.7876	-5.19302	C2'-exo	165.074	-83.0656	78.1665
3S1S_SAH	A	900	-44.345	38.7818	-20.2285	-5.62444	31.493	38.7818	117.373	C1'-exo	-105.137	96.5235	121.476
3S7B_SAM	A	1000	8.34249	-29.4721	39.234	-35.3198	16.8437	39.234	6.77679	C3'-endo	-163.666	-77.6181	70.0349
3S7D_SAH	A	1000	8.21152	-28.2534	37.7018	-33.505	16.0049	37.7018	6.4145	C3'-endo	-164.772	-79.1467	70.933
3S7F_SAM	A	1000	5.01124	-27.5063	38.896	-36.7019	19.6733	38.896	11.2711	C3'-endo	-165.272	-84.7325	74.3624
3S7J_SAM	A	1000	11.3663	-34.44	45.3023	-38.939	17.1248	45.3023	4.20763	C3'-endo	-163.988	-73.3952	62.9187
3S8P_SAM	A	500	12.7197	-29.5767	35.1138	-28.1537	9.73009	35.1138	-2.33818	C2'-exo	162.431	-82.077	82.3455
3S68_SAM	A	228	-43.5525	43.2197	-26.0939	1.09707	26.6831	43.2197	125.556	C1'-exo	-107.263	-67.238	162.424
3SGL_SAM	A	692	-42.6634	38.0117	-20.7046	-3.46212	28.797	38.0117	119.433	C1'-exo	-116.888	-57.1891	178.624
3SMT_SAM	A	1000	9.72512	-32.2726	42.6826	-38.3298	17.7941	42.6826	6.13769	C3'-endo	-160.028	-70.4847	78.6334
3SSM_SAH	A	601	-35.0861	35.7806	-23.2846	3.12957	20.022	35.7806	129.234	C1'-exo	-95.7341	-71.4675	165.394
3SSN_SAH	A	601	-32.4789	29.683	-16.2911	-2.06906	21.4587	29.683	120.333	C1'-exo	-95.8923	-68.942	168.121
3SSO_SAH	A	601	-37.2651	35.5968	-21.5064	0.44514	22.7502	35.5968	124.819	C1'-exo	-92.4158	-76.8729	172.339
3SWC_SAH	A	202	16.8	-34.3725	37.6288	-29.2399	8.10469	37.6288	-6.80899	C2'-exo	-172.017	-89.084	82.8575
3SXJ_SAM	A	258	-41.0463	49.247	-38.6414	15.9396	15.5502	49.247	142.912	C1'-exo	-102.647	-65.4929	174.343
3T0I_SAH	A	301	-44.9603	48.696	-34.2805	8.86506	22.5377	48.696	134.509	C1'-exo	-102.856	-74.4744	-175.692
3T7S_SAM	A	300	-44.4983	48.3391	-33.844	8.66695	22.3846	48.3391	134.349	C1'-exo	-101.439	-68.4833	176.653
3T7T_SAH	A	300	-40.4377	50.3076	-40.7877	18.4817	13.5946	50.3076	145.63	C2'-endo	-96.2747	-69.9742	-178.365
3T7V_SAM	A	992	-6.83425	-15.2681	32.1178	-40.0396	34.0295	34.0295	33.5841	C3'-endo	-140.031	155.779	121.281
3TG4_SAM	A	434	1.64147	-22.3404	33.6532	-33.4616	20.1792	33.6532	15.9794	C3'-endo	-169.429	-72.8436	68.2981
3TG5_SAH	A	435	6.07495	-24.6083	32.9666	-29.7704	15.0167	32.9666	7.9138	C3'-endo	-166.065	-80.0682	77.63
3TOS_SAH	A	258	-44.1876	41.53	-22.8019	-3.68759	31.037	41.53	120.228	C1'-exo	-138.13	-71.7866	167.281
3TR6_SAH	A	224	-38.2418	38.0619	-22.3332	0.0984858	23.912	38.0619	124.471	C1'-exo	-97.2356	-44.5734	157.007
3U81_SAH	A	222	-38.3495	40.3603	-27.2588	5.20127	20.6961	40.3603	131.687	C1'-exo	-101.958	-71.6753	165.302
3UA3_SAH	A	743	-20.5249	22.0229	-15.521	4.15259	10.2249	22.0229	134.494	C1'-exo	-120.133	-73.1822	168.646
3UJ6_SAM	A	300	-33.9284	33.4532	-21.2756	2.18856	19.9163	33.4532	127.573	C1'-exo	-111.739	-43.5059	172.239
3UJ7_SAM	A	301	-37.8088	34.0509	-18.6484	-2.79806	25.4647	34.0509	119.823	C1'-exo	-114.234	-40.1845	169.64
3UJB_SAH	A	502	-40.8921	38.9564	-21.6145	-2.06532	27.1228	38.9564	121.387	C1'-exo	-113.057	-80.8355	173.732
4A2N_SAH	B	1193	-25.3925	20.6518	-9.39712	-4.94427	19.0572	20.6518	112.435	C1'-exo	-116.316	-119.667	60.613
4DCG_SAH	A	400	-46.3559	45.0858	-23.1154	-5.80045	32.3091	45.0858	118.773	C1'-exo	-116.277	-66.1091	165.851
4MHT_SAH	A	328	-49.5777	49.8883	-34.3233	4.57211	29.1274	49.8883	130.423	C1'-exo	-113.343	-82.7604	178.014
5MHT_SAH	A	328	-45.2699	44.9033	-29.4794	3.4305	27.2985	44.9033	128.505	C1'-exo	-111.264	-65.7062	170.88
6MHT_SAM	D	328	-39.4433	38.6923	-24.1939	1.78037	23.3737	38.6923	126.746	C1'-exo	-105.424	-71.7836	173.341
7MHT_SAH	A	328	-44.8625	50.1611	-35.6004	9.61292	22.9136	50.1611	135.327	C1'-exo	-108.034	-60.6863	165.703
8MHT_SAH	A	328	-47.4279	45.1543	-28.3009	2.00016	28.393	45.1543	126.208	C1'-exo	-101.717	-78.1446	-175.551
9MHT_SAH	A	328	-43.638	39.8048	-23.8727	-0.688321	28.1502	39.8048	123.199	C1'-exo	-109.599	-76.1546	179.848
10MH_SAH	A	328	-60.368	47.5083	-22.2319	-11.0067	43.8166	47.5083	112.809	C1'-exo	-120.453	-60.7359	-175.789
